# Supplementary material for: 2-Benzoyl­amino-N-[5-(4-bromo­phen­yl)-1,3,4-thia­diazol-2-yl]ethanamide
Source: Acta Crystallogr Sect E Struct Rep Online. 2009 Jan 17;65(Pt 2):o325. doi: 10.1107/S160053680900124X (PMC2968191; doi:10.1107/S160053680900124X)
Supplement: Supplementary file 1 [file e-65-0o325-sup1.cif]

##############################################################################
###                                                                        ###
###        Electronic paper (Acta Crystallographica Section E)             ###
###                                                                        ###
##############################################################################
#                                                                            #
# This CIF contains the data in a paper accepted for publication in Acta     #
# Crystallographica Section E. It conforms to the requirements of Notes      #
# for Authors for Section E, and has been peer reviewed under the auspices   #
# of the IUCr Commission on Journals.                                        #
#                                                                            #
# Full details of the Crystallographic Information File format               #
# are given in the paper "The Crystallographic Information File (CIF):       #
# a New Standard Archive File for Crystallography" by S. R. Hall, F. H.      #
# Allen and I. D. Brown [Acta Cryst. (1991), A47, 655-685].                  #
#                                                                            #
# The current version of the core CIF dictionary is obtainable from          #
# ftp://ftp.iucr.org/pub/cif_core.dic. The current version number is 2.4.    #
#                                                                            #
# Software is freely available for graphical display of the structure(s) in  #
# this CIF.  For information consult the CIF home page http://www.iucr.org/  #
# cif/home.html                                                              #
#                                                                            #
# This file may be used for bona fide research purposes within the           #
# scientific community so long as proper attribution is given to the journal # 
# article from which it was obtained.                                        #
#                                                                            #
##############################################################################
                                             
data_I
_audit_creation_method     SHELXL-97
_chemical_name_systematic
;
2-Benzoylamino-<i>N</i>-[5-(4-bromophenyl)-1,3,4-thiadiazol-2-yl]ethanamide
;
_chemical_name_common     ?
_chemical_formula_moiety     'C17 H13 Br N4 O2 S'
_chemical_formula_sum     'C17 H13 Br N4 O2 S'
_chemical_formula_iupac     'C17 H13 Br N4 O2 S'
_chemical_formula_weight     417.28
_chemical_melting_point     ?
_symmetry_cell_setting     Triclinic
_symmetry_space_group_name_H-M     'P -1'
_symmetry_space_group_name_Hall     '-P 1'
loop_
    _symmetry_equiv_pos_as_xyz
    'x, y, z'
    '-x, -y, -z'
_cell_length_a     4.020(4)
_cell_length_b     13.706(9)
_cell_length_c     16.210(5)
_cell_angle_alpha     113.334(17)
_cell_angle_beta     94.018(19)
_cell_angle_gamma     92.78(2)
_cell_volume     815.2(10)
_cell_formula_units_Z     2
_cell_measurement_reflns_used     1179
_cell_measurement_theta_min     2.57
_cell_measurement_theta_max     23.74
_cell_measurement_temperature     298(2)
_exptl_crystal_description     block
_exptl_crystal_colour     colourless
_exptl_crystal_size_max     0.544
_exptl_crystal_size_mid     0.172
_exptl_crystal_size_min     0.036
_exptl_crystal_density_diffrn     1.700
_exptl_crystal_density_meas     ?
_exptl_crystal_density_method     'not measured'
_exptl_crystal_F_000     420.0
_exptl_absorpt_coefficient_mu     2.669
_exptl_absorpt_correction_type     multi-scan
_exptl_absorpt_process_details     '(SADABS; Bruker, 2008)'
_exptl_absorpt_correction_T_min     0.591
_exptl_absorpt_correction_T_max     0.914
_exptl_special_details
;
^1^H-NMR
(DMSO-<i>d6</i>): \d 4.24--4.25(d, <i>J</i>=5.08 Hz, 2H), 7.49--7.57 (m,
3H),7.73--7.75 (d, <i>J</i>=8.04 Hz, 2H), 7.89--7.91(t, <i>J</i>=3.60 Hz, 4H),
9.01 (s, 1H),12.91 (s, 1H). ESI-MS: <i>m/z</i> [<i>M</i>+H]^+^ 417.3.
;
_diffrn_ambient_temperature     298(2)
_diffrn_radiation_type     MoK\a
_diffrn_radiation_wavelength     0.71073
_diffrn_radiation_source     'fine-focus sealed tube'
_diffrn_radiation_monochromator     graphite
_diffrn_measurement_device_type     'Bruker X8 APEXII'
_diffrn_measurement_method     '\f and \w'
_diffrn_detector_area_resol_mean     ?
_diffrn_reflns_number     4633
_diffrn_reflns_av_R_equivalents     0.0822
_diffrn_reflns_av_sigmaI/netI     0.1676
_diffrn_reflns_theta_min     2.51
_diffrn_reflns_theta_max     25.00
_diffrn_reflns_theta_full     25.00
_diffrn_measured_fraction_theta_max     0.901
_diffrn_measured_fraction_theta_full     0.901
_diffrn_reflns_limit_h_min     -4
_diffrn_reflns_limit_h_max     4
_diffrn_reflns_limit_k_min     -16
_diffrn_reflns_limit_k_max     16
_diffrn_reflns_limit_l_min     -19
_diffrn_reflns_limit_l_max     19
_diffrn_standards_number     0
_diffrn_standards_interval_count     0
_diffrn_standards_interval_time     0
_diffrn_standards_decay_%     0
_refine_special_details
;
Refinement of <i>F</i>^2^ against ALL reflections. The weighted <i>R</i>-factor
<i>wR</i> and goodness of fit <i>S</i> are based on <i>F</i>^2^, conventional
<i>R</i>-factors <i>R</i> are based on <i>F</i>, with <i>F</i> set to zero for
negative <i>F</i>^2^. The threshold expression of <i>F</i>^2^ >
\s(<i>F</i>^2^) is used only for calculating <i>R</i>-factors(gt) <i>etc</i>.
and is not relevant to the choice of reflections for refinement.
<i>R</i>-factors based on <i>F</i>^2^ are statistically about twice as large
as those based on <i>F</i>, and <i>R</i>- factors based on ALL data will be
even larger.
;
_reflns_number_total     2592
_reflns_number_gt     1097
_reflns_threshold_expression     I>2\s(I)
_refine_ls_structure_factor_coef     Fsqd
_refine_ls_matrix_type     full
_refine_ls_R_factor_all     0.1664
_refine_ls_R_factor_gt     0.1093
_refine_ls_wR_factor_gt     0.2622
_refine_ls_wR_factor_ref     0.2812
_refine_ls_goodness_of_fit_ref     0.815
_refine_ls_restrained_S_all     0.814
_refine_ls_number_reflns     2592
_refine_ls_number_parameters     227
_refine_ls_number_restraints     6
_refine_ls_hydrogen_treatment     constr
_refine_ls_weighting_scheme     calc
_refine_ls_weighting_details
                 'calc w=1/[\s^2^(Fo^2^)+(0.1951P)^2^] where P=(Fo^2^+2Fc^2^)/3'
_atom_sites_solution_hydrogens     geom
_atom_sites_solution_primary     direct
_atom_sites_solution_secondary     difmap
_refine_ls_shift/su_max     0.019
_refine_ls_shift/su_mean     0.002
_refine_diff_density_max     1.668
_refine_diff_density_min     -1.395
_refine_ls_extinction_method     'SHELXL97 (Sheldrick, 2008)'
_refine_ls_extinction_coef     0.022(2)
_refine_ls_extinction_expression
                                  'Fc^*^=kFc[1+0.001xFc^2^\l^3^/sin(2\q)]^-1/4^'
loop_
    _atom_type_symbol
    _atom_type_description
    _atom_type_scat_dispersion_real
    _atom_type_scat_dispersion_imag
    _atom_type_scat_source
    'C' 'C' 0.0033 0.0016
                         'International Tables Vol C Tables 4.2.6.8 and 6.1.1.4'
    'H' 'H' 0.0000 0.0000
                         'International Tables Vol C Tables 4.2.6.8 and 6.1.1.4'
    'Br' 'Br' -0.2901 2.4595
                         'International Tables Vol C Tables 4.2.6.8 and 6.1.1.4'
    'N' 'N' 0.0061 0.0033
                         'International Tables Vol C Tables 4.2.6.8 and 6.1.1.4'
    'O' 'O' 0.0106 0.0060
                         'International Tables Vol C Tables 4.2.6.8 and 6.1.1.4'
    'S' 'S' 0.1246 0.1234
                         'International Tables Vol C Tables 4.2.6.8 and 6.1.1.4'
_computing_data_collection     'APEX2 (Bruker, 2004)'
_computing_cell_refinement     'SAINT (Bruker, 2004)'
_computing_data_reduction     'SAINT (Bruker, 2004)'
_computing_structure_solution     'SHELXS97 (Sheldrick, 2008)'
_computing_structure_refinement     'SHELXL97 (Sheldrick, 2008)'
_computing_molecular_graphics     'APEX2 (Bruker, 2004)'
_computing_publication_material
                              'APEX2 (Bruker, 2004) and publCIF (Westrip, 2009)'
loop_
    _atom_site_type_symbol
    _atom_site_label
    _atom_site_fract_x
    _atom_site_fract_y
    _atom_site_fract_z
    _atom_site_U_iso_or_equiv
    _atom_site_adp_type
    _atom_site_calc_flag
    _atom_site_refinement_flags
    _atom_site_occupancy
    _atom_site_disorder_assembly
    _atom_site_disorder_group
    Br Br1 0.19570(14) 0.16142(4) 0.64242(3) 0.07526(19) Uani d . 1 . .
    S S1 0.3284(3) 0.41677(8) 0.33059(7) 0.0550(4) Uani d . 1 . .
    O O1 0.2257(8) 0.6333(2) -0.00717(17) 0.0636(9) Uani d U 1 . .
    O O2 0.2253(9) 0.5689(2) 0.25867(18) 0.0687(8) Uani d U 1 . .
    N N1 0.2711(9) 0.6635(2) 0.1388(2) 0.0551(12) Uani d . 1 . .
    H H1A 0.2352 0.7034 0.1931 0.066 Uiso calc R 1 . .
    N N3 0.5949(10) 0.2787(3) 0.1998(2) 0.0621(13) Uani d . 1 . .
    N N4 0.5645(10) 0.2351(2) 0.2632(2) 0.0597(8) Uani d U 1 . .
    N N2 0.4834(9) 0.4276(2) 0.1728(2) 0.0539(8) Uani d U 1 . .
    H H2A 0.5726 0.3992 0.1229 0.065 Uiso calc R 1 . .
    C C4 -0.2078(13) 0.9136(3) 0.0368(3) 0.0711(18) Uani d . 1 . .
    H H4B -0.3108 0.9254 -0.0112 0.085 Uiso calc R 1 . .
    C C5 -0.0907(12) 0.8176(3) 0.0241(3) 0.0610(16) Uani d . 1 . .
    H H5A -0.1231 0.7628 -0.0332 0.073 Uiso calc R 1 . .
    C C10 0.4756(11) 0.3703(3) 0.2263(3) 0.0512(11) Uani d U 1 . .
    C C16 0.1797(12) 0.3039(3) 0.5556(3) 0.0632(17) Uani d . 1 . .
    H H16A 0.0838 0.3486 0.6061 0.076 Uiso calc R 1 . .
    C C15 0.2691(13) 0.2067(3) 0.5481(3) 0.0603(10) Uani d U 1 . .
    C C12 0.3711(10) 0.2674(3) 0.4098(2) 0.0471(9) Uani d U 1 . .
    C C14 0.4058(11) 0.1370(3) 0.4729(3) 0.0598(11) Uani d U 1 . .
    H H14A 0.4596 0.0701 0.4688 0.072 Uiso calc R 1 . .
    C C17 0.2354(12) 0.3345(3) 0.4857(3) 0.0587(11) Uani d U 1 . .
    H H17A 0.1807 0.4014 0.4900 0.070 Uiso calc R 1 . .
    C C8 0.4114(12) 0.5638(3) 0.1200(3) 0.0560(15) Uani d . 1 . .
    H H8A 0.6486 0.5723 0.1144 0.067 Uiso calc R 1 . .
    H H8B 0.3068 0.5116 0.0627 0.067 Uiso calc R 1 . .
    C C9 0.3647(11) 0.5237(3) 0.1913(2) 0.0475(10) Uani d U 1 . .
    C C11 0.4297(11) 0.2963(3) 0.3341(2) 0.0483(10) Uani d U 1 . .
    C C13 0.4598(12) 0.1698(3) 0.4041(3) 0.0601(16) Uani d . 1 . .
    H H13A 0.5571 0.1253 0.3537 0.072 Uiso calc R 1 . .
    C C7 0.1970(11) 0.6938(3) 0.0722(3) 0.0521(13) Uani d U 1 . .
    C C6 0.0730(11) 0.7991(3) 0.0926(2) 0.0489(14) Uani d . 1 . .
    C C2 -0.0154(12) 0.9776(3) 0.1919(3) 0.0601(16) Uani d . 1 . .
    H H2B 0.0074 1.0320 0.2494 0.072 Uiso calc R 1 . .
    C C3 -0.1698(12) 0.9930(3) 0.1230(3) 0.0643(17) Uani d . 1 . .
    H H3B -0.2533 1.0585 0.1332 0.077 Uiso calc R 1 . .
    C C1 0.1113(12) 0.8805(3) 0.1780(3) 0.0555(15) Uani d . 1 . .
    H H1B 0.2216 0.8701 0.2259 0.067 Uiso calc R 1 . .
loop_
    _atom_site_aniso_label
    _atom_site_aniso_U_11
    _atom_site_aniso_U_22
    _atom_site_aniso_U_33
    _atom_site_aniso_U_12
    _atom_site_aniso_U_13
    _atom_site_aniso_U_23
    Br1 0.0941(4) 0.0888(3) 0.0604(2) 0.0226(3) 0.0361(2) 0.04206(19)
    S1 0.0804(8) 0.0441(5) 0.0406(5) 0.0193(5) 0.0286(5) 0.0118(4)
    O1 0.106(2) 0.0501(14) 0.0414(6) 0.0279(14) 0.0433(10) 0.0174(7)
    O2 0.1043(12) 0.0616(16) 0.0469(7) 0.0256(13) 0.0439(6) 0.0207(9)
    N1 0.082(3) 0.0452(17) 0.0435(16) 0.0255(16) 0.0332(18) 0.0165(13)
    N3 0.099(3) 0.0488(17) 0.0448(17) 0.0288(18) 0.0270(19) 0.0193(13)
    N4 0.1059(15) 0.0386(15) 0.0399(8) 0.0252(12) 0.0297(7) 0.0154(8)
    N2 0.075(2) 0.0474(5) 0.0474(5) 0.0157(15) 0.0353(16) 0.0212(3)
    C4 0.097(4) 0.049(2) 0.070(3) 0.025(2) 0.022(3) 0.022(2)
    C5 0.080(3) 0.042(2) 0.053(2) 0.012(2) 0.009(2) 0.0102(18)
    C10 0.073(3) 0.0390(7) 0.0442(7) 0.0091(19) 0.024(2) 0.0156(4)
    C16 0.080(3) 0.054(2) 0.051(2) 0.012(2) 0.034(2) 0.0102(19)
    C15 0.0825(16) 0.0564(19) 0.0442(9) -0.0018(12) 0.0194(8) 0.0211(8)
    C12 0.0546(15) 0.0498(18) 0.0351(9) 0.0036(12) 0.0172(7) 0.0131(8)
    C14 0.066(2) 0.066(2) 0.0600(12) 0.0136(14) 0.0282(10) 0.0337(10)
    C17 0.078(2) 0.050(2) 0.0448(11) 0.0131(15) 0.0261(10) 0.0109(10)
    C8 0.064(3) 0.061(2) 0.053(2) 0.026(2) 0.035(2) 0.0269(16)
    C9 0.0644(16) 0.041(2) 0.0353(8) 0.0082(16) 0.0210(7) 0.0104(12)
    C11 0.0753(18) 0.0407(18) 0.0336(10) 0.0106(14) 0.0223(9) 0.0165(9)
    C13 0.094(3) 0.042(2) 0.046(2) 0.010(2) 0.030(2) 0.0159(16)
    C7 0.071(3) 0.047(2) 0.0344(7) 0.0104(19) 0.0185(14) 0.0105(9)
    C6 0.061(3) 0.047(2) 0.0339(18) 0.0118(19) 0.030(2) 0.0067(16)
    C2 0.078(3) 0.043(2) 0.050(2) 0.009(2) 0.019(2) 0.0062(18)
    C3 0.080(3) 0.052(2) 0.065(3) 0.031(2) 0.025(3) 0.0211(19)
    C1 0.071(3) 0.047(2) 0.046(2) 0.016(2) 0.023(2) 0.0120(17)
_geom_special_details
;
All e.s.d.'s (except the e.s.d. in the dihedral angle between two l.s. planes)
are estimated using the full covariance matrix. The cell e.s.d.'s are taken
into account individually in the estimation of e.s.d.'s in distances, angles
and torsion angles; correlations between e.s.d.'s in cell parameters are only
used when they are defined by crystal symmetry. An approximate (isotropic)
treatment of cell e.s.d.'s is used for estimating e.s.d.'s involving l.s.
planes.
;
loop_
    _geom_bond_atom_site_label_1
    _geom_bond_atom_site_label_2
    _geom_bond_site_symmetry_2
    _geom_bond_distance
    _geom_bond_publ_flag
    Br1 C15 . 1.898(5) ?
    S1 C10 . 1.714(4) ?
    S1 C11 . 1.741(5) ?
    O1 C7 . 1.242(4) ?
    O2 C9 . 1.214(5) ?
    N1 C7 . 1.323(6) ?
    N1 C8 . 1.430(5) ?
    N1 H1A . 0.8600 ?
    N3 C10 . 1.285(5) ?
    N3 N4 . 1.387(6) ?
    N4 C11 . 1.299(5) ?
    N2 C9 . 1.349(5) ?
    N2 C10 . 1.381(6) ?
    N2 H2A . 0.8600 ?
    C4 C5 . 1.361(7) ?
    C4 C3 . 1.382(6) ?
    C4 H4B . 0.9300 ?
    C5 C6 . 1.367(7) ?
    C5 H5A . 0.9300 ?
    C16 C15 . 1.359(7) ?
    C16 C17 . 1.382(7) ?
    C16 H16A . 0.9300 ?
    C15 C14 . 1.387(6) ?
    C12 C13 . 1.370(6) ?
    C12 C17 . 1.380(5) ?
    C12 C11 . 1.461(6) ?
    C14 C13 . 1.383(7) ?
    C14 H14A . 0.9300 ?
    C17 H17A . 0.9300 ?
    C8 C9 . 1.483(7) ?
    C8 H8A . 0.9700 ?
    C8 H8B . 0.9700 ?
    C13 H13A . 0.9300 ?
    C7 C6 . 1.469(6) ?
    C6 C1 . 1.383(5) ?
    C2 C3 . 1.335(7) ?
    C2 C1 . 1.388(6) ?
    C2 H2B . 0.9300 ?
    C3 H3B . 0.9300 ?
    C1 H1B . 0.9300 ?
loop_
    _geom_angle_atom_site_label_1
    _geom_angle_atom_site_label_2
    _geom_angle_atom_site_label_3
    _geom_angle_site_symmetry_1
    _geom_angle_site_symmetry_3
    _geom_angle
    _geom_angle_publ_flag
    C10 S1 C11 . . 86.0(2) ?
    C7 N1 C8 . . 119.6(3) ?
    C7 N1 H1A . . 120.2 ?
    C8 N1 H1A . . 120.2 ?
    C10 N3 N4 . . 110.7(4) ?
    C11 N4 N3 . . 113.3(3) ?
    C9 N2 C10 . . 126.3(3) ?
    C9 N2 H2A . . 116.8 ?
    C10 N2 H2A . . 116.8 ?
    C5 C4 C3 . . 118.3(5) ?
    C5 C4 H4B . . 120.9 ?
    C3 C4 H4B . . 120.9 ?
    C4 C5 C6 . . 122.2(4) ?
    C4 C5 H5A . . 118.9 ?
    C6 C5 H5A . . 118.9 ?
    N3 C10 N2 . . 119.8(4) ?
    N3 C10 S1 . . 116.5(4) ?
    N2 C10 S1 . . 123.6(3) ?
    C15 C16 C17 . . 118.0(4) ?
    C15 C16 H16A . . 121.0 ?
    C17 C16 H16A . . 121.0 ?
    C16 C15 C14 . . 122.6(5) ?
    C16 C15 Br1 . . 119.4(3) ?
    C14 C15 Br1 . . 118.0(4) ?
    C13 C12 C17 . . 119.7(4) ?
    C13 C12 C11 . . 117.6(3) ?
    C17 C12 C11 . . 122.6(4) ?
    C13 C14 C15 . . 118.2(4) ?
    C13 C14 H14A . . 120.9 ?
    C15 C14 H14A . . 120.9 ?
    C12 C17 C16 . . 121.0(4) ?
    C12 C17 H17A . . 119.5 ?
    C16 C17 H17A . . 119.5 ?
    N1 C8 C9 . . 112.3(3) ?
    N1 C8 H8A . . 109.1 ?
    C9 C8 H8A . . 109.1 ?
    N1 C8 H8B . . 109.1 ?
    C9 C8 H8B . . 109.1 ?
    H8A C8 H8B . . 107.9 ?
    O2 C9 N2 . . 121.9(4) ?
    O2 C9 C8 . . 125.0(4) ?
    N2 C9 C8 . . 113.1(3) ?
    N4 C11 C12 . . 123.3(4) ?
    N4 C11 S1 . . 113.4(3) ?
    C12 C11 S1 . . 123.3(3) ?
    C12 C13 C14 . . 120.4(4) ?
    C12 C13 H13A . . 119.8 ?
    C14 C13 H13A . . 119.8 ?
    O1 C7 N1 . . 120.5(4) ?
    O1 C7 C6 . . 120.0(4) ?
    N1 C7 C6 . . 119.4(3) ?
    C5 C6 C1 . . 118.3(4) ?
    C5 C6 C7 . . 118.5(3) ?
    C1 C6 C7 . . 123.2(4) ?
    C3 C2 C1 . . 120.2(4) ?
    C3 C2 H2B . . 119.9 ?
    C1 C2 H2B . . 119.9 ?
    C2 C3 C4 . . 121.2(4) ?
    C2 C3 H3B . . 119.4 ?
    C4 C3 H3B . . 119.4 ?
    C6 C1 C2 . . 119.8(4) ?
    C6 C1 H1B . . 120.1 ?
    C2 C1 H1B . . 120.1 ?
loop_
    _geom_torsion_atom_site_label_1
    _geom_torsion_atom_site_label_2
    _geom_torsion_atom_site_label_3
    _geom_torsion_atom_site_label_4
    _geom_torsion_site_symmetry_1
    _geom_torsion_site_symmetry_2
    _geom_torsion_site_symmetry_3
    _geom_torsion_site_symmetry_4
    _geom_torsion
    _geom_torsion_publ_flag
    C10 N3 N4 C11 . . . . -1.0(5) ?
    C3 C4 C5 C6 . . . . -2.5(8) ?
    N4 N3 C10 N2 . . . . 179.7(4) ?
    N4 N3 C10 S1 . . . . 2.2(5) ?
    C9 N2 C10 N3 . . . . 179.2(4) ?
    C9 N2 C10 S1 . . . . -3.6(6) ?
    C11 S1 C10 N3 . . . . -2.2(4) ?
    C11 S1 C10 N2 . . . . -179.5(4) ?
    C17 C16 C15 C14 . . . . -1.5(7) ?
    C17 C16 C15 Br1 . . . . -179.8(3) ?
    C16 C15 C14 C13 . . . . 1.7(7) ?
    Br1 C15 C14 C13 . . . . -179.9(3) ?
    C13 C12 C17 C16 . . . . -1.6(6) ?
    C11 C12 C17 C16 . . . . 179.2(4) ?
    C15 C16 C17 C12 . . . . 1.4(7) ?
    C7 N1 C8 C9 . . . . -159.0(4) ?
    C10 N2 C9 O2 . . . . -2.3(6) ?
    C10 N2 C9 C8 . . . . -180.0(4) ?
    N1 C8 C9 O2 . . . . -0.2(6) ?
    N1 C8 C9 N2 . . . . 177.4(3) ?
    N3 N4 C11 C12 . . . . 179.8(4) ?
    N3 N4 C11 S1 . . . . -0.6(5) ?
    C13 C12 C11 N4 . . . . -0.9(6) ?
    C17 C12 C11 N4 . . . . 178.3(4) ?
    C13 C12 C11 S1 . . . . 179.6(3) ?
    C17 C12 C11 S1 . . . . -1.2(6) ?
    C10 S1 C11 N4 . . . . 1.5(3) ?
    C10 S1 C11 C12 . . . . -178.9(4) ?
    C17 C12 C13 C14 . . . . 1.8(6) ?
    C11 C12 C13 C14 . . . . -179.0(4) ?
    C15 C14 C13 C12 . . . . -1.8(7) ?
    C8 N1 C7 O1 . . . . 5.2(6) ?
    C8 N1 C7 C6 . . . . -176.1(4) ?
    C4 C5 C6 C1 . . . . 1.8(7) ?
    C4 C5 C6 C7 . . . . -178.7(5) ?
    O1 C7 C6 C5 . . . . 17.2(7) ?
    N1 C7 C6 C5 . . . . -161.5(4) ?
    O1 C7 C6 C1 . . . . -163.3(4) ?
    N1 C7 C6 C1 . . . . 18.0(7) ?
    C1 C2 C3 C4 . . . . 0.1(8) ?
    C5 C4 C3 C2 . . . . 1.6(8) ?
    C5 C6 C1 C2 . . . . 0.0(7) ?
    C7 C6 C1 C2 . . . . -179.5(4) ?
    C3 C2 C1 C6 . . . . -0.9(8) ?
loop_
    _geom_hbond_atom_site_label_D
    _geom_hbond_atom_site_label_H
    _geom_hbond_atom_site_label_A
    _geom_hbond_site_symmetry_A
    _geom_hbond_distance_DH
    _geom_hbond_distance_HA
    _geom_hbond_distance_DA
    _geom_hbond_angle_DHA
    C16 H16A O2 2_566 0.93 2.49 3.400(5) 167.6
    N2 H2A O1 2_665 0.86 1.99 2.835(5) 166.8
data_global
_journal_date_recd_electronic     2008-12-29
_journal_date_accepted     2009-01-10
_journal_name_full     'Acta Crystallographica, Section E'
_journal_year     2009
_journal_volume     65
_journal_issue      2
_journal_page_first     o325
_journal_page_last     o325
_journal_paper_category     QO
_journal_coeditor_code     WN2304
_publ_contact_author_name     'Guo-Gang Tu'
_publ_contact_author_address
;
Department of Pharmacy
NanChang University Medical College
330006 Nanchang, JiangXi
People's Republic of China
;
_publ_contact_author_email     tugg199@yahoo.com
_publ_contact_author_fax     '+86-791-6363223'
_publ_contact_author_phone     '+86-791-6363223'
_publ_section_title
;
2-Benzoylamino-<i>N</i>-[5-(4-bromophenyl)-1,3,4-thiadiazol-2-yl]ethanamide
;
loop_
    _publ_author_name
    _publ_author_footnote
    _publ_author_address
    'Huang, Hui-Ming' .
;
State Key Laboratory of Food Science and Technology
Nanchang University
330047 Nanchang, JiangXi
People's Republic of China
and
Department of Pharmacy
NanChang University Medical College
330006 Nanchang, JiangXi
People's Republic of China
;
    'Luo, Shi-Yuan' .
;
Department of Pharmacy
NanChang University Medical College
330006 Nanchang, JiangXi
People's Republic of China
;
    'Li, Shao-Hua' .
;
Department of Pharmacy
NanChang University Medical College
330006 Nanchang, JiangXi
People's Republic of China
;
    'Liu, Cheng-Mei'
;
Additional correspondence author, e-mail: lishaohua0131@yahoo.com.cn.
;
;
State Key Laboratory of Food Science and Technology
Nanchang University
330047 Nanchang, JiangXi
People's Republic of China
;
    'Tu, Guo-Gang' .
;
Department of Pharmacy
NanChang University Medical College
330006 Nanchang, JiangXi
People's Republic of China
;
