# Supplementary material for: 2-Benzoyl­amino-N-[5-(4-bromo­phen­yl)-1,3,4-thia­diazol-2-yl]ethanamide
Source: Acta Crystallogr Sect E Struct Rep Online. 2009 Jan 17;65(Pt 2):o325. doi: 10.1107/S160053680900124X (PMC2968191; doi:10.1107/S160053680900124X)
Supplement: Supplementary file 2 [file e-65-0o325-Isup2.hkl]

# 
# h,k,l, Fc-squared, Fo-squared, sigma(Fo-squared) and status flag 
# 
data_I
_shelx_title ' 081207bm in P-1' 
_shelx_refln_list_code          4 
_shelx_F_calc_maximum      227.42 
_exptl_crystal_F_000       209.96 
_reflns_d_resolution_high  0.8409 
 
loop_ 
 _symmetry_equiv_pos_as_xyz 
 'x, y, z' 
 '-x, -y, -z' 
 
_cell_length_a     4.0200 
_cell_length_b    13.7060 
_cell_length_c    16.2100 
_cell_angle_alpha 113.334 
_cell_angle_beta   94.018 
_cell_angle_gamma  92.780 
 
_shelx_F_squared_multiplier     1.000 
 
loop_ 
 _refln_index_h 
 _refln_index_k 
 _refln_index_l 
 _refln_F_squared_calc 
 _refln_F_squared_meas 
 _refln_F_squared_sigma 
 _refln_observed_status 
   1   0   0      817.77      396.07     21.04 o 
   2   0   0     1325.94      813.41    134.97 o 
   3   0   0      181.80      169.27     91.85 o 
  -3   1   0      277.36      270.76     86.86 o 
  -2   1   0       95.40       78.88     14.47 o 
  -1   1   0    13097.89    10433.69    284.48 o 
   1   1   0       77.40       69.40     13.39 o 
   2   1   0       17.52       12.45     10.83 o 
   3   1   0       32.90       11.23     29.70 o 
   4   1   0       23.12       54.73     55.63 o 
  -3   2   0        1.81        1.64     22.53 o 
  -2   2   0      838.01      589.20     25.14 o 
  -1   2   0     4059.57     4143.51    148.76 o 
   0   2   0     2698.14     2544.02    101.93 o 
   1   2   0     3008.49     1817.12     51.02 o 
   2   2   0      106.37      121.26     14.64 o 
   3   2   0      328.79      380.51     41.71 o 
   4   2   0       45.59       37.03     55.84 o 
  -4   3   0       20.24      -23.91     71.85 o 
  -3   3   0      109.00       38.33     43.19 o 
  -2   3   0       20.61       26.88     15.72 o 
  -1   3   0        0.69        4.68     10.56 o 
   0   3   0     1183.31      992.42     32.09 o 
   1   3   0      122.49       86.21      9.39 o 
   2   3   0      221.43      158.87     15.50 o 
   3   3   0       32.56       41.21     19.43 o 
   4   3   0        0.94      -10.78     55.18 o 
  -4   4   0        6.72       15.90     62.83 o 
  -3   4   0      407.49      302.74     84.82 o 
  -2   4   0      396.16      377.52     24.68 o 
  -1   4   0     1962.80     1851.36    105.65 o 
   0   4   0     1973.73     2117.35     90.38 o 
   1   4   0      880.80      567.83     22.54 o 
   2   4   0      447.18      396.38     23.42 o 
   3   4   0        1.85       -4.74     19.66 o 
   4   4   0        4.90       19.12     56.38 o 
  -4   5   0      140.50      170.18     85.88 o 
  -3   5   0        0.41       -5.95     24.53 o 
  -2   5   0      141.08      114.97     22.60 o 
  -1   5   0      486.01      424.34     23.87 o 
   0   5   0     1289.44     1364.97     52.20 o 
   1   5   0      790.73      635.07     50.02 o 
   2   5   0       51.21       36.06     15.68 o 
   3   5   0        1.72        0.96     20.35 o 
   4   5   0        8.76       25.21     57.59 o 
  -4   6   0       22.67       19.46     40.46 o 
  -3   6   0      235.95      210.57     48.33 o 
  -2   6   0      366.06      351.27     31.37 o 
  -1   6   0     1267.23     1437.29     50.54 o 
   0   6   0      634.90      477.73     90.15 o 
   1   6   0      802.28      662.63     98.04 o 
   2   6   0      107.00      106.29     19.70 o 
   3   6   0       73.77       85.51     23.73 o 
   4   6   0        0.99       -0.26     32.19 o 
  -4   7   0       91.43       79.87     40.02 o 
  -3   7   0       31.24       19.50     30.20 o 
  -2   7   0      146.12      172.77     31.98 o 
  -1   7   0       31.29       20.50     21.53 o 
   0   7   0     2006.07     1498.39     84.87 o 
   1   7   0      319.03      308.45     49.48 o 
   2   7   0      277.89      314.58     44.18 o 
   3   7   0        0.74       -3.81     25.10 o 
   4   7   0        0.29        6.22     36.38 o 
  -4   8   0        6.87       20.00     39.97 o 
  -3   8   0        1.58       -0.69     32.77 o 
  -2   8   0       78.28       58.13     29.28 o 
  -1   8   0     1185.06     1155.70     50.50 o 
   0   8   0      397.46      415.38     85.60 o 
   1   8   0      747.12      661.05     99.56 o 
   2   8   0       59.00       49.35     23.71 o 
   3   8   0        1.07       -6.03     28.99 o 
  -4   9   0        6.36       11.14     42.66 o 
  -3   9   0       28.44       20.27     35.90 o 
  -2   9   0      198.47      162.20     34.80 o 
  -1   9   0      119.21       90.79     29.54 o 
   0   9   0       70.50       63.51     19.54 o 
   1   9   0      104.74       91.86     27.03 o 
   2   9   0       24.81       28.05     27.62 o 
   3   9   0        1.70        5.16     33.77 o 
  -3  10   0       18.01       14.55     39.19 o 
  -2  10   0       74.10       54.76     36.14 o 
  -1  10   0        2.57        2.73     32.37 o 
   0  10   0        4.89        2.52     22.06 o 
   1  10   0       29.44       23.75     29.63 o 
   2  10   0       52.30       69.15     33.27 o 
   3  10   0        5.22        8.06     40.11 o 
  -3  11   0       22.77       -2.45     42.70 o 
  -2  11   0        5.93        6.10     37.83 o 
  -1  11   0       71.29       52.18     36.35 o 
   0  11   0        0.73       21.87     44.88 o 
   1  11   0      127.97      176.18     78.19 o 
   2  11   0       17.74       23.17     37.83 o 
  -3  12   0        1.95       13.55     48.48 o 
  -2  12   0      173.92       84.82     45.33 o 
  -1  12   0       26.02        7.00     35.24 o 
   0  12   0      154.74      266.49     59.05 o 
   1  12   0        0.19        9.31     38.82 o 
   2  12   0        9.35        7.98     44.73 o 
  -2  13   0        9.19       -6.67     49.48 o 
  -1  13   0      141.68      105.57     40.71 o 
   0  13   0        6.74       31.62     56.52 o 
   1  13   0       16.56       12.75     44.67 o 
   2  13   0       11.08       27.84     52.04 o 
  -2  14   0       29.03       20.80     59.70 o 
  -1  14   0       10.33       44.97     40.68 o 
   0  14   0       29.54       77.13     66.72 o 
   1  14   0       15.25       20.49     79.60 o 
   0 -15   1        4.53      -13.12     66.82 o 
   1 -15   1       34.58       34.21     46.50 o 
  -1 -14   1        8.50       41.64     79.67 o 
   0 -14   1       15.73       -4.68     57.35 o 
   1 -14   1       17.17       20.53     39.64 o 
   2 -14   1       19.64       44.32     56.37 o 
  -2 -13   1       19.50       15.01     55.56 o 
  -1 -13   1       96.11      128.86     48.06 o 
   0 -13   1       35.31       34.07     53.84 o 
   1 -13   1      100.73       72.93     39.90 o 
   2 -13   1        2.40       -8.81     47.21 o 
  -2 -12   1       43.90       47.37     46.94 o 
  -1 -12   1       38.06       52.73     41.24 o 
   0 -12   1       51.53       77.72     51.09 o 
   1 -12   1        0.86       15.07     37.15 o 
   2 -12   1      244.12      192.28     47.35 o 
   3 -12   1        0.15       -7.27     45.49 o 
  -3 -11   1        0.19       -8.79     46.65 o 
  -2 -11   1       20.82       20.66     38.85 o 
  -1 -11   1       63.34      105.47     37.25 o 
   0 -11   1      122.56       94.38     33.01 o 
   1 -11   1      334.68      280.91     43.04 o 
   2 -11   1      167.13      156.28     41.39 o 
   3 -11   1       94.58       48.21     42.56 o 
  -3 -10   1        1.22       -2.83     39.29 o 
  -2 -10   1       15.59       41.03     33.09 o 
  -1 -10   1       99.71       96.08     30.99 o 
   0 -10   1      162.46      148.42     41.97 o 
   1 -10   1       29.89       29.03     31.97 o 
   2 -10   1       59.54       32.29     33.98 o 
   3 -10   1       21.30       -5.48     36.12 o 
  -3  -9   1       44.31       59.99     34.19 o 
  -2  -9   1       56.16       89.43     29.32 o 
  -1  -9   1      244.70      242.57     30.49 o 
   0  -9   1       21.37       13.78     16.85 o 
   1  -9   1      303.95      295.51     56.35 o 
   2  -9   1      127.54      109.58     33.08 o 
   3  -9   1       27.83       29.16     33.48 o 
   4  -9   1       16.95       17.77     39.26 o 
  -3  -8   1       26.77       21.25     29.00 o 
  -2  -8   1        2.36        8.79     23.88 o 
  -1  -8   1       88.04       70.46     22.70 o 
   0  -8   1       91.76      120.55     26.19 o 
   1  -8   1      626.92      697.86     37.48 o 
   2  -8   1      108.65      103.57     29.68 o 
   3  -8   1      117.48      100.23     33.05 o 
   4  -8   1        4.48        7.05     36.97 o 
  -4  -7   1        0.02       -1.48     36.98 o 
  -3  -7   1        6.62        4.21     25.99 o 
  -2  -7   1       66.80       52.25     21.91 o 
  -1  -7   1      297.88      281.40     34.12 o 
   1  -7   1      268.76      291.28     89.51 o 
   2  -7   1      981.59      939.89     52.77 o 
   3  -7   1       18.36       11.13     28.29 o 
   4  -7   1        2.63       -8.83     34.76 o 
  -4  -6   1        0.77        1.38     33.15 o 
  -3  -6   1       20.18       23.38     23.36 o 
  -2  -6   1       57.27       60.66     18.47 o 
  -1  -6   1     1224.61     1025.80     95.24 o 
   0  -6   1       27.46       31.84     11.61 o 
   1  -6   1     2143.47     2453.14     93.23 o 
   2  -6   1       42.39       48.55     21.86 o 
   3  -6   1       45.01       46.73     26.03 o 
   4  -6   1       57.55       43.19     42.34 o 
  -4  -5   1       15.55       10.20     56.11 o 
  -3  -5   1        2.17       -1.54     21.18 o 
  -2  -5   1      472.81      405.27     27.15 o 
  -1  -5   1      879.59      704.70     28.38 o 
   0  -5   1     1566.84     1724.12     81.19 o 
   1  -5   1     2404.98     2670.32     78.74 o 
   2  -5   1      856.25      818.28     35.71 o 
   3  -5   1      310.16      265.77     45.53 o 
   4  -5   1      102.28      115.41     45.58 o 
  -4  -4   1        7.16       41.06     55.83 o 
  -3  -4   1      126.78      149.83     23.23 o 
  -2  -4   1        6.38       -3.28     13.51 o 
  -1  -4   1        1.09       -2.83      9.13 o 
   0  -4   1     1813.94     1934.74     80.63 o 
   1  -4   1     1089.29     1133.92     37.61 o 
   2  -4   1      648.34      591.43     28.40 o 
   3  -4   1       65.84       56.31     24.69 o 
   4  -4   1        0.06      -43.18     55.98 o 
  -4  -3   1        0.94      -30.07     55.62 o 
  -3  -3   1      153.91      159.81     23.05 o 
  -2  -3   1      185.62      165.84     16.24 o 
  -1  -3   1      418.30      305.91     21.62 o 
   0  -3   1      786.76      736.17     42.91 o 
   1  -3   1     1363.34     1402.83     42.90 o 
   2  -3   1      820.46      637.89     27.37 o 
   3  -3   1       17.64       -1.65     43.95 o 
  -4  -2   1       14.00        7.41     61.83 o 
  -3  -2   1        4.37       -0.76     28.76 o 
  -2  -2   1        7.78       -3.30     10.70 o 
  -1  -2   1       10.98        7.58      6.54 o 
   0  -2   1      494.30      488.10     73.64 o 
   1  -2   1     1107.55     1023.14     70.40 o 
   2  -2   1        0.58       -3.88     13.73 o 
   3  -2   1        2.05      -12.93     23.48 o 
  -4  -1   1       24.68       63.55     64.62 o 
  -3  -1   1      245.14      219.63     35.44 o 
  -1  -1   1      505.05      343.10     15.26 o 
   1  -1   1     3800.17     3053.14    192.08 o 
   2  -1   1      674.94      563.05     45.15 o 
   3  -1   1      242.33      229.36     63.92 o 
  -3   0   1      117.12       70.83     32.92 o 
  -2   0   1      216.99      152.71     26.91 o 
  -1   0   1     1040.97      453.70     25.75 o 
   1   0   1      326.95      270.03     10.79 o 
   2   0   1     1889.08     1346.82    171.84 o 
   3   0   1       29.06       18.06     24.55 o 
  -3   1   1       27.07       25.46     25.17 o 
  -2   1   1      851.21      633.26     27.91 o 
  -1   1   1     3362.19     3460.61    141.22 o 
   0   1   1        2.93       -3.85      3.85 o 
   1   1   1    51722.05    55881.73   2114.12 o 
   2   1   1     1128.72      984.47     50.86 o 
   3   1   1      133.29      158.35     35.54 o 
   4   1   1       20.21       26.83     52.77 o 
  -3   2   1      295.85      273.00     36.50 o 
  -2   2   1     1190.62     1080.75     38.53 o 
  -1   2   1     1439.79     1484.72    145.34 o 
   0   2   1    13940.03    17737.29    668.46 o 
   1   2   1     2734.63     1820.04     51.18 o 
   2   2   1        2.65       -3.17     12.45 o 
   3   2   1       33.42       51.12     32.90 o 
   4   2   1        0.68        4.65     52.42 o 
  -4   3   1       25.19      -22.67     82.50 o 
  -3   3   1      708.82      750.52    164.57 o 
  -2   3   1       34.22       48.87     18.62 o 
  -1   3   1      655.35      609.71     62.23 o 
   0   3   1     3676.12     3822.30    125.29 o 
   1   3   1      505.68      335.09     15.87 o 
   2   3   1      674.69      529.61     24.90 o 
   3   3   1        0.39       -1.50     19.00 o 
   4   3   1       21.58       58.35     55.80 o 
  -4   4   1       11.23       12.82     70.27 o 
  -3   4   1        0.80      -17.34     27.54 o 
  -2   4   1      377.84      397.65     56.17 o 
  -1   4   1       30.33       24.10     13.91 o 
   0   4   1        9.66       10.90      8.86 o 
   1   4   1      379.84      247.13     15.97 o 
   2   4   1        2.63        2.63     13.51 o 
   3   4   1       53.79      102.44     22.29 o 
   4   4   1        2.89       20.53     55.73 o 
  -4   5   1        8.87      -19.59     50.63 o 
  -3   5   1       19.85       19.12     27.55 o 
  -2   5   1     1278.09     1233.11     54.41 o 
  -1   5   1     1080.29     1145.87     41.09 o 
   0   5   1     1695.36     1665.47     51.98 o 
   1   5   1      283.53      219.13     23.77 o 
   2   5   1      327.27      312.31     26.32 o 
   3   5   1       45.56       57.75     22.74 o 
   4   5   1        0.25       -6.41     56.72 o 
  -4   6   1       14.29       26.27     44.74 o 
  -3   6   1      936.99      964.99    103.20 o 
  -2   6   1        0.96       -9.31     23.63 o 
  -1   6   1      701.45      609.96     46.80 o 
   0   6   1      539.45      533.79     48.66 o 
   1   6   1      394.87      303.73     56.61 o 
   2   6   1      213.18      219.17     42.73 o 
   3   6   1       13.81       20.35     23.32 o 
   4   6   1        0.06        1.29     33.01 o 
  -4   7   1       74.79       97.44     45.32 o 
  -3   7   1       76.24       70.28     33.66 o 
  -2   7   1      421.44      419.59     36.60 o 
  -1   7   1      418.87      439.81     30.38 o 
   0   7   1      178.18      175.18     18.20 o 
   1   7   1       76.98       73.46     19.21 o 
   2   7   1      134.19      124.46     24.39 o 
   3   7   1       15.25       32.07     26.60 o 
  -4   8   1       70.82       54.32     46.61 o 
  -3   8   1      263.27      247.83     40.20 o 
  -2   8   1       39.50       31.14     29.52 o 
  -1   8   1        0.62      -15.90     24.26 o 
   0   8   1       16.42       15.01     17.70 o 
   1   8   1      830.18      749.88     66.40 o 
   2   8   1      144.13      135.86     26.14 o 
   3   8   1       23.41       36.49     30.23 o 
  -3   9   1        6.64        6.20     37.32 o 
  -2   9   1        3.71       -8.25     30.93 o 
  -1   9   1      166.81      141.96     32.77 o 
   0   9   1      593.02      507.27     56.05 o 
   1   9   1      176.35      160.00     28.09 o 
   2   9   1       32.87       50.46     27.84 o 
   3   9   1       10.23        1.95     34.13 o 
  -3  10   1       47.59       33.79     43.19 o 
  -2  10   1       62.55       54.56     36.66 o 
  -1  10   1      287.29      194.15     36.83 o 
   0  10   1       11.84        8.06     23.50 o 
   1  10   1        9.60       17.46     28.46 o 
   2  10   1       10.77       13.20     31.12 o 
   3  10   1        7.77       31.23     39.70 o 
  -3  11   1       22.28       39.18     46.15 o 
  -2  11   1       12.25      -14.43     39.07 o 
  -1  11   1       13.10       13.59     35.34 o 
   0  11   1       90.47      111.83     49.93 o 
   1  11   1       11.02       -1.20     33.09 o 
   2  11   1        3.85        3.16     35.80 o 
  -3  12   1        4.24        8.03     51.64 o 
  -2  12   1        0.58        3.48     43.93 o 
  -1  12   1       31.69       22.86     35.61 o 
   0  12   1       48.44       43.96     51.75 o 
   1  12   1        0.08        8.00     39.22 o 
   2  12   1       14.81       25.85     43.73 o 
  -2  13   1        0.56       -4.37     51.03 o 
  -1  13   1      135.37       69.63     38.38 o 
   0  13   1        4.55        8.40     60.03 o 
   1  13   1       14.63       28.19     43.87 o 
  -1  14   1       24.78       20.63     44.99 o 
   0  14   1        7.13       30.34     67.92 o 
   0 -15   2        3.56       -6.34     64.06 o 
   1 -15   2        1.45       13.09     43.98 o 
  -1 -14   2        2.21       18.70     55.51 o 
   0 -14   2       35.72       26.90     57.12 o 
   1 -14   2       25.26        9.47     38.98 o 
   2 -14   2       92.03      103.10     57.01 o 
  -2 -13   2        8.40       19.52     58.77 o 
  -1 -13   2       73.07       92.35     50.19 o 
   0 -13   2        1.34       -8.54     51.87 o 
   1 -13   2       12.96       32.37     37.67 o 
   2 -13   2        0.59        8.43     45.36 o 
  -2 -12   2       18.55       21.86     49.73 o 
  -1 -12   2       34.85       29.77     43.42 o 
   0 -12   2       96.43      137.40     53.87 o 
   1 -12   2       15.13      -13.23     38.71 o 
   2 -12   2       49.48       11.17     40.20 o 
   3 -12   2        0.56      -11.35     43.30 o 
  -3 -11   2       15.02       35.06     49.51 o 
  -2 -11   2        8.46        6.07     42.52 o 
  -1 -11   2       54.04       50.86     39.54 o 
   0 -11   2       17.29       16.32     23.76 o 
   1 -11   2       69.96       58.65     39.38 o 
   2 -11   2        6.46       -1.66     39.36 o 
   3 -11   2      117.86       92.29     46.75 o 
  -3 -10   2        0.50        5.82     41.67 o 
  -2 -10   2        3.40       -7.14     35.50 o 
  -1 -10   2      186.39      173.81     36.39 o 
   0 -10   2      220.64      270.89     80.17 o 
   1 -10   2      347.79      294.79     39.40 o 
   2 -10   2      218.64      203.51     38.45 o 
   3 -10   2      101.45       97.53     39.62 o 
  -3  -9   2        1.23        3.18     33.75 o 
  -2  -9   2       71.97      113.64     32.24 o 
  -1  -9   2       47.59       54.01     28.70 o 
   0  -9   2      145.24      142.16     29.05 o 
   1  -9   2       33.40       23.31     27.94 o 
   2  -9   2       45.11       47.75     31.30 o 
   3  -9   2        5.15       -2.57     33.79 o 
   4  -9   2        4.40       -2.58     37.08 o 
  -3  -8   2       40.32       55.80     30.92 o 
  -2  -8   2      354.05      424.78     71.39 o 
  -1  -8   2      109.32       98.84     26.17 o 
   0  -8   2      201.06      203.00     34.40 o 
   1  -8   2       14.48       17.31     24.67 o 
   2  -8   2      164.48      188.14     31.07 o 
   3  -8   2       52.15       48.93     33.73 o 
   4  -8   2        2.48       -0.16     35.00 o 
  -4  -7   2       43.73       51.92     36.68 o 
  -3  -7   2       33.96       52.60     26.01 o 
  -2  -7   2      210.01      208.72     26.15 o 
  -1  -7   2        7.63        4.89     20.64 o 
   0  -7   2      348.18      439.17     60.38 o 
   1  -7   2        9.60       30.09     20.62 o 
   2  -7   2      583.38      661.68     75.24 o 
   3  -7   2        2.35       -9.40     26.99 o 
   4  -7   2       27.56        7.29     32.80 o 
  -4  -6   2        3.09        4.61     33.61 o 
  -3  -6   2        7.33        7.87     22.96 o 
  -2  -6   2        3.90       14.17     17.51 o 
  -1  -6   2     1125.43     1041.66     49.96 o 
   0  -6   2      839.03      834.23     43.90 o 
   1  -6   2     8364.77    10944.97    292.71 o 
   2  -6   2        5.88        0.55     21.30 o 
   3  -6   2      154.06      129.27     27.81 o 
   4  -6   2        1.17      -10.70     35.62 o 
  -4  -5   2        0.06       -2.03     57.93 o 
  -3  -5   2       62.10       78.43     22.52 o 
  -2  -5   2      464.46      485.00     27.64 o 
  -1  -5   2      632.93      543.84     26.82 o 
   0  -5   2     3786.20     3772.19    231.22 o 
   1  -5   2      357.78      425.78     22.49 o 
   2  -5   2      574.82      621.91     30.91 o 
   3  -5   2        2.59       10.71     22.36 o 
   4  -5   2        0.02        2.65     39.85 o 
  -4  -4   2        0.13      -34.58     60.86 o 
  -3  -4   2      215.93      230.61     25.55 o 
  -2  -4   2        0.69       -6.52     13.18 o 
  -1  -4   2     1628.73     1221.16    133.68 o 
   0  -4   2     2216.95     2451.11    116.21 o 
   1  -4   2      604.62      636.05     25.31 o 
   2  -4   2      984.09      925.15     53.04 o 
   3  -4   2       79.49       51.47     22.12 o 
   4  -4   2       78.35      119.02     74.25 o 
  -4  -3   2       44.24      117.58     66.21 o 
  -3  -3   2       95.37       90.73     21.93 o 
  -2  -3   2     1708.68     1450.38     87.31 o 
  -1  -3   2      903.52      633.16     78.74 o 
   0  -3   2       72.78       81.25     10.44 o 
   1  -3   2     3051.86     3285.79     91.24 o 
   2  -3   2      221.68      208.22     18.15 o 
   3  -3   2      301.75      212.57     45.50 o 
  -4  -2   2        0.33      -21.46     68.47 o 
  -3  -2   2        1.42      -18.05     33.03 o 
  -2  -2   2     2466.10     1970.26     59.89 o 
  -1  -2   2     4940.70     3399.44    123.48 o 
   0  -2   2      352.51      309.08      9.69 o 
   1  -2   2     1209.64     1242.17     92.03 o 
   2  -2   2      283.28      271.62     20.04 o 
   3  -2   2       97.92       86.99     23.67 o 
  -3  -1   2      513.45      547.19     52.25 o 
  -2  -1   2       25.07        9.89     15.76 o 
  -1  -1   2      221.70      185.37     17.71 o 
   0  -1   2      482.66      512.22     16.10 o 
   1  -1   2      108.03       98.72     11.80 o 
   2  -1   2      660.87      616.29     67.31 o 
   3  -1   2        5.02       -0.02     20.99 o 
  -3   0   2      146.15      144.44     75.53 o 
  -2   0   2      611.77      459.38     36.41 o 
   0   0   2      378.75      371.25     35.57 o 
   1   0   2      166.20      132.38      8.31 o 
   2   0   2     1960.89     1148.47     53.58 o 
   3   0   2       32.51       28.04     32.73 o 
  -3   1   2      349.73      345.88    156.44 o 
  -2   1   2      562.83      496.06     36.91 o 
  -1   1   2      299.88      272.46     48.96 o 
   0   1   2     1627.92     2058.63     77.66 o 
   1   1   2     7601.11     5721.66    159.98 o 
   2   1   2      278.72      339.66     21.48 o 
   3   1   2      215.87      261.34     40.81 o 
   4   1   2       19.18       33.38     49.91 o 
  -3   2   2      256.44      201.01     60.18 o 
  -2   2   2      161.13      202.14     38.71 o 
  -1   2   2     2319.14     2736.05     63.02 o 
   0   2   2     7169.76     9087.95    312.67 o 
   1   2   2       10.30        6.31      6.56 o 
   2   2   2     3980.92     3467.16     97.52 o 
   3   2   2      224.49      230.54     41.02 o 
   4   2   2        0.51       -9.37     50.49 o 
  -4   3   2        6.83      -12.67     78.08 o 
  -3   3   2        4.02        4.25     32.16 o 
  -2   3   2     1478.66     1466.62    123.42 o 
  -1   3   2     2350.43     2427.17     96.07 o 
   0   3   2      640.65      614.00     23.79 o 
   1   3   2     2351.76     1516.21     44.98 o 
   2   3   2      497.31      460.88     24.52 o 
   3   3   2        5.44        1.21     19.86 o 
   4   3   2        6.18        2.03     51.46 o 
  -4   4   2      138.37      730.09    228.91 o 
  -3   4   2      376.30      367.49     38.25 o 
  -2   4   2     1790.86     1672.66     87.91 o 
  -1   4   2       49.56       37.27     16.27 o 
   0   4   2      130.22      126.68     13.43 o 
   1   4   2      766.16      527.52     22.44 o 
   2   4   2       11.69       13.94     15.24 o 
   3   4   2       83.21      102.59     23.28 o 
   4   4   2        0.02      -14.29     52.76 o 
  -4   5   2      138.09      200.37    104.30 o 
  -3   5   2       18.22        0.04     30.68 o 
  -2   5   2       73.09       61.84     25.38 o 
  -1   5   2      519.49      511.83     37.54 o 
   0   5   2      438.07      405.05     22.37 o 
   1   5   2       24.51       27.98     12.87 o 
   2   5   2       82.28       82.22     17.53 o 
   3   5   2        0.13        2.21     22.19 o 
   4   5   2        0.18       -4.27     55.21 o 
  -4   6   2        7.33        1.73     50.38 o 
  -3   6   2      212.57      200.26     37.32 o 
  -2   6   2        9.43        0.76     25.56 o 
  -1   6   2     1138.32     1077.61     43.44 o 
   0   6   2      315.92      335.37     23.04 o 
   1   6   2      507.41      379.49     28.30 o 
   2   6   2        3.40       -1.92     17.89 o 
   3   6   2       26.13       39.82     23.93 o 
   4   6   2        0.50       10.14     33.41 o 
  -4   7   2       30.29       33.01     49.40 o 
  -3   7   2       17.00       23.30     35.81 o 
  -2   7   2     1937.43     1894.72     68.34 o 
  -1   7   2       92.22       74.82     20.07 o 
   0   7   2     1126.80     1002.94    125.46 o 
   1   7   2       91.43       83.21     21.20 o 
   2   7   2       28.08       18.38     20.33 o 
   3   7   2       15.02        1.30     26.09 o 
  -4   8   2        2.69       15.34     50.45 o 
  -3   8   2      367.52      354.63     45.41 o 
  -2   8   2        3.33       -3.40     29.63 o 
  -1   8   2     1072.97      969.87     46.76 o 
   0   8   2      206.04      205.94     66.08 o 
   1   8   2        5.58        1.71     21.70 o 
   2   8   2       17.38       19.56     23.19 o 
   3   8   2       10.98       -5.07     28.66 o 
  -3   9   2      132.44      137.68     42.46 o 
  -2   9   2      461.99      444.01     45.03 o 
  -1   9   2       71.60       30.50     31.84 o 
   0   9   2      110.04      115.80     27.84 o 
   1   9   2       15.11        1.79     25.22 o 
   2   9   2      140.07      150.22     29.68 o 
   3   9   2       22.03       43.25     35.04 o 
  -3  10   2       19.29       18.89     43.71 o 
  -2  10   2       21.96       37.90     37.26 o 
  -1  10   2        1.85       -0.07     33.66 o 
   0  10   2      310.96      264.49     72.29 o 
   1  10   2      135.23      105.20     31.55 o 
   2  10   2       64.26       83.72     32.75 o 
  -3  11   2       30.32       11.62     47.11 o 
  -2  11   2       76.35       56.88     41.56 o 
  -1  11   2      108.18       52.97     34.73 o 
   0  11   2      162.33      207.07     52.96 o 
   1  11   2       29.30       28.55     34.00 o 
   2  11   2        5.25        4.97     36.47 o 
  -2  12   2       72.30       70.37     47.32 o 
  -1  12   2       16.60       -7.46     35.29 o 
   0  12   2        0.73        6.10     53.63 o 
   1  12   2       19.71       -5.90     38.71 o 
   2  12   2        0.07      -10.05     42.45 o 
  -2  13   2       30.57       36.51     50.88 o 
  -1  13   2       23.18       11.85     41.78 o 
   0  13   2       36.86       22.84     61.01 o 
   1  13   2       35.64       40.51     45.97 o 
  -1  14   2       15.18       33.41     47.15 o 
   0  14   2       64.25      101.98     68.39 o 
  -1 -15   3        5.34       62.17     92.03 o 
   0 -15   3       79.50       83.25     69.53 o 
   1 -15   3        8.43        3.86     45.98 o 
  -1 -14   3        6.33        3.64     60.21 o 
   0 -14   3       29.44       29.25     59.66 o 
   1 -14   3        9.20       24.45     44.98 o 
   2 -14   3       13.85       -0.61     53.76 o 
  -2 -13   3        9.35       37.85     62.10 o 
  -1 -13   3      132.47      187.77     57.99 o 
   0 -13   3       54.05       75.59     55.50 o 
   1 -13   3      131.72      119.24     45.18 o 
   2 -13   3       38.23       43.09     48.30 o 
   3 -13   3       56.32       29.72     48.79 o 
  -2 -12   3       79.19      128.32     55.46 o 
  -1 -12   3        2.73        3.79     49.42 o 
   0 -12   3      345.28      476.06     64.66 o 
   1 -12   3       15.05       37.29     41.76 o 
   2 -12   3       28.39       28.57     43.93 o 
   3 -12   3        4.55        4.77     43.76 o 
  -3 -11   3       19.64       52.81     48.96 o 
  -2 -11   3        0.01       14.73     43.87 o 
  -1 -11   3      226.13      289.44     52.79 o 
   0 -11   3        1.74       -4.32     24.70 o 
   1 -11   3       23.82       28.46     37.71 o 
   2 -11   3       13.76       -9.64     38.06 o 
   3 -11   3        0.14       -1.91     41.04 o 
  -3 -10   3        1.91       -0.63     39.93 o 
  -2 -10   3      124.32      157.12     40.73 o 
  -1 -10   3        7.70       -3.90     38.12 o 
   0 -10   3        8.21       -0.47     22.79 o 
   1 -10   3       95.90      116.84     34.32 o 
   2 -10   3       86.32       77.78     35.36 o 
   3 -10   3       25.18       23.49     36.88 o 
  -3  -9   3       56.48       68.94     34.42 o 
  -2  -9   3       13.19        7.39     31.76 o 
  -1  -9   3       69.33       74.16     34.83 o 
   0  -9   3      702.14      764.17     85.54 o 
   1  -9   3      338.68      363.19     56.56 o 
   2  -9   3      294.09      332.25    110.41 o 
   3  -9   3       78.99       75.81     34.77 o 
   4  -9   3       12.25       14.78     35.44 o 
  -4  -8   3       10.59        5.38     39.53 o 
  -3  -8   3       14.83       43.82     29.56 o 
  -2  -8   3       19.95       13.74     26.65 o 
  -1  -8   3      906.92     1227.65     54.68 o 
   0  -8   3      183.35      228.58     23.27 o 
   1  -8   3      134.03      149.18     26.67 o 
   2  -8   3      106.19      100.11     29.90 o 
   3  -8   3        1.94       -1.31     29.08 o 
   4  -8   3        0.88       -2.24     33.44 o 
  -4  -7   3       13.04       27.18     36.51 o 
  -3  -7   3       43.94       28.99     25.24 o 
  -2  -7   3      421.70      501.61     34.13 o 
  -1  -7   3     1218.08     1441.86     54.74 o 
   0  -7   3        4.30        0.06     17.28 o 
   1  -7   3      103.57      101.18     21.27 o 
   2  -7   3      178.61      208.66     27.77 o 
   3  -7   3        1.35        8.01     24.81 o 
   4  -7   3        4.37       19.49     32.13 o 
  -4  -6   3        4.49       11.61     33.14 o 
  -3  -6   3      318.92      313.85     30.04 o 
  -2  -6   3       37.88       50.12     18.36 o 
  -1  -6   3      567.72      581.33     30.79 o 
   0  -6   3       20.63       29.36     16.18 o 
   1  -6   3       10.68        9.67     16.50 o 
   2  -6   3        2.89       -6.43     20.69 o 
   3  -6   3      254.28      243.20     87.10 o 
   4  -6   3        0.19      -19.09     33.66 o 
  -4  -5   3       11.56       15.91     59.90 o 
  -3  -5   3        1.60       -2.51     20.92 o 
  -2  -5   3       24.28       -1.20     14.98 o 
  -1  -5   3      235.09      251.98     16.58 o 
   0  -5   3     2585.04     3232.12    209.88 o 
   1  -5   3      622.57      895.21     32.92 o 
   2  -5   3     3318.91     3613.00    103.85 o 
   3  -5   3        3.10        8.32     22.29 o 
   4  -5   3        0.31        7.88     38.32 o 
  -4  -4   3       10.75       57.31     69.33 o 
  -3  -4   3        0.67        3.02     20.56 o 
  -2  -4   3     1219.98     1009.16     77.59 o 
  -1  -4   3     2311.44     1580.37    111.25 o 
   0  -4   3     1684.81     1790.82    150.56 o 
   1  -4   3     4124.35     4881.86    133.26 o 
   2  -4   3      123.61      141.93     19.02 o 
   3  -4   3       23.82       32.97     22.43 o 
   4  -4   3        0.69      -14.48     49.27 o 
  -4  -3   3       43.84      102.97     82.58 o 
  -3  -3   3       30.58       41.03     36.79 o 
  -2  -3   3      804.73      578.36     27.12 o 
  -1  -3   3      301.10      186.80     12.74 o 
   0  -3   3     1365.60     1111.61     51.71 o 
   1  -3   3      736.32      740.61     21.56 o 
   2  -3   3       67.46       72.90     17.72 o 
   3  -3   3      188.16      133.85     47.18 o 
  -4  -2   3       46.53      162.54    106.35 o 
  -3  -2   3      264.65      338.82     49.69 o 
  -2  -2   3      719.66      567.94     27.95 o 
  -1  -2   3     8865.79     6953.48    184.19 o 
   0  -2   3     1864.74     1721.02     39.76 o 
   1  -2   3      325.65      342.25     23.97 o 
   2  -2   3     1685.56     1729.71    128.60 o 
   3  -2   3       37.66       47.55     26.38 o 
  -3  -1   3        3.90        8.58     42.64 o 
  -1  -1   3     7366.19     8224.08    293.53 o 
   0  -1   3     2264.77     2445.42     69.56 o 
   1  -1   3     1289.42     1158.71    107.57 o 
   2  -1   3      353.38      361.79     22.96 o 
   3  -1   3       32.58       21.99     25.53 o 
  -3   0   3       56.06       83.97     52.86 o 
  -1   0   3       61.03       78.03     12.83 o 
   0   0   3      595.89      747.86     42.80 o 
   1   0   3     1800.58     1484.42     36.67 o 
   2   0   3       43.88       44.69     17.80 o 
   3   0   3      188.61      239.32     41.73 o 
  -3   1   3      437.80      852.05     89.57 o 
  -2   1   3      155.52      138.37     36.98 o 
  -1   1   3     1385.84     1987.08    114.20 o 
   0   1   3     5042.10     6869.39    178.41 o 
   1   1   3      653.47      426.08     14.47 o 
   2   1   3       85.40      112.98     14.21 o 
   3   1   3      333.35      357.01     44.95 o 
   4   1   3        4.45        1.31     50.39 o 
  -3   2   3       78.19       59.62     58.55 o 
  -2   2   3      756.67      616.65     32.71 o 
  -1   2   3     1517.42     2351.47     66.21 o 
   0   2   3      446.77      476.16     26.36 o 
   1   2   3        9.46        4.92      7.45 o 
   2   2   3     3190.88     3044.12     87.34 o 
   3   2   3      170.88      173.86     40.34 o 
   4   2   3       16.89        9.30     55.25 o 
  -4   3   3        8.07        3.07     79.32 o 
  -3   3   3        4.20       -7.09     36.14 o 
  -2   3   3      806.74      696.95     35.77 o 
  -1   3   3      119.95      136.61     14.91 o 
   0   3   3     4299.00     4872.18    130.17 o 
   1   3   3     3671.93     2512.63     58.30 o 
   2   3   3      211.98      186.88     18.25 o 
   3   3   3      220.90      256.94     26.60 o 
   4   3   3       17.16       21.29     56.35 o 
  -4   4   3        0.10      -49.03     69.96 o 
  -3   4   3       54.42       33.83     34.45 o 
  -2   4   3       52.66       55.93     24.84 o 
  -1   4   3     1408.18     1427.25     38.98 o 
   0   4   3     1529.33     1588.99    153.60 o 
   1   4   3        9.86        2.55      9.35 o 
   2   4   3      248.06      251.09     21.01 o 
   3   4   3       31.03       37.92     22.54 o 
   4   4   3        0.88       -0.72     57.86 o 
  -4   5   3        3.88      -14.42     63.28 o 
  -3   5   3      397.46      391.61     42.21 o 
  -2   5   3      827.70      745.99     39.84 o 
  -1   5   3     1366.77     1343.28     38.55 o 
   0   5   3      190.76      187.73     18.72 o 
   1   5   3       73.31       52.05     11.84 o 
   2   5   3      103.59      124.40     19.03 o 
   3   5   3        3.20       12.82     22.94 o 
   4   5   3       10.95       28.66     60.65 o 
  -4   6   3       44.34       66.19     57.12 o 
  -3   6   3      445.00      438.98     51.14 o 
  -2   6   3       71.81      143.17     73.54 o 
  -1   6   3      360.32      260.96     56.52 o 
   0   6   3      112.18      113.37     19.49 o 
   1   6   3      380.08      294.43     26.71 o 
   2   6   3       12.27       11.60     18.57 o 
   3   6   3       15.53       29.80     24.93 o 
  -4   7   3       26.16       42.49     54.74 o 
  -3   7   3       25.49       42.81     37.80 o 
  -2   7   3     1135.12     1051.98     49.88 o 
  -1   7   3      149.95      121.73     22.61 o 
   0   7   3      419.43      437.37     31.56 o 
   1   7   3       26.29       18.28     18.57 o 
   2   7   3       87.85       94.42     22.81 o 
   3   7   3        0.83        4.34     26.04 o 
  -4   8   3        0.33       -6.53     54.27 o 
  -3   8   3      138.89      124.30     41.37 o 
  -2   8   3       71.93       61.10     31.23 o 
  -1   8   3      749.35      617.62     38.54 o 
   0   8   3      151.98      147.56     26.65 o 
   1   8   3      245.59      165.90     25.52 o 
   2   8   3        2.91       -1.53     23.35 o 
   3   8   3        0.03       -4.73     30.70 o 
  -3   9   3        6.88       -2.19     41.56 o 
  -2   9   3      519.47      461.58     44.13 o 
  -1   9   3      311.30      292.77     48.62 o 
   0   9   3      775.32      743.81     78.77 o 
   1   9   3       17.01       16.17     26.13 o 
   2   9   3        0.10       -7.82     26.77 o 
   3   9   3        4.16        8.05     35.33 o 
  -3  10   3       42.49       23.97     44.43 o 
  -2  10   3       27.28       30.71     38.11 o 
  -1  10   3      291.01      185.20     46.58 o 
   0  10   3        3.28       14.04     32.99 o 
   1  10   3       46.55       20.40     30.75 o 
   2  10   3        1.84       -5.61     30.57 o 
  -3  11   3        0.35       -4.34     49.33 o 
  -2  11   3       38.50       14.81     42.01 o 
  -1  11   3       25.80      -11.13     38.20 o 
   0  11   3        1.67        3.96     48.01 o 
   1  11   3      114.92      111.87     37.55 o 
   2  11   3        4.83       -0.54     36.50 o 
  -2  12   3       40.07       17.01     47.43 o 
  -1  12   3       16.20       20.29     40.82 o 
   0  12   3       44.21       53.36     60.15 o 
   1  12   3        2.07        6.06     41.91 o 
  -1  13   3       65.43       35.87     44.58 o 
   0  13   3        0.48      -22.46     63.79 o 
   1  13   3        0.12      -11.55     46.72 o 
  -1 -15   4        0.63      -19.80     94.71 o 
   0 -15   4       11.19        2.38     62.24 o 
   1 -15   4       32.13       50.52     46.17 o 
  -2 -14   4       17.45       28.99     79.16 o 
  -1 -14   4       96.12      176.90     68.47 o 
   0 -14   4       42.23       73.10     59.12 o 
   1 -14   4      135.27      107.73     46.91 o 
   2 -14   4        3.94       -9.59     53.20 o 
  -2 -13   4       39.30      131.17     68.22 o 
  -1 -13   4       87.80      133.12     63.55 o 
   0 -13   4        1.36        8.61     52.66 o 
   1 -13   4       50.80       43.03     44.48 o 
   2 -13   4       20.59       -9.84     46.87 o 
   3 -13   4       26.76       35.71     50.32 o 
  -2 -12   4        6.21       32.80     55.52 o 
  -1 -12   4       18.12       13.71     54.42 o 
   0 -12   4      432.68      685.79    136.07 o 
   1 -12   4      198.04      126.10     45.45 o 
   2 -12   4      112.10      155.61     45.97 o 
   3 -12   4       10.10      -12.68     43.55 o 
  -3 -11   4        0.02       -7.40     45.62 o 
  -2 -11   4       16.97       18.23     46.83 o 
  -1 -11   4      288.62      456.68    135.79 o 
   0 -11   4      222.68      267.99     34.27 o 
   1 -11   4      546.06      542.57     68.35 o 
   2 -11   4       11.32       -3.07     36.51 o 
   3 -11   4       37.38       46.91     40.99 o 
  -3 -10   4        0.55      -18.07     38.30 o 
  -2 -10   4      115.46      216.58     44.45 o 
  -1 -10   4      122.33      164.38     47.41 o 
   0 -10   4      684.53      936.94     63.19 o 
   1 -10   4        1.09       -8.93     31.49 o 
   2 -10   4       22.65       12.26     33.98 o 
   3 -10   4        7.37       13.03     35.79 o 
  -3  -9   4       61.24       79.46     33.99 o 
  -2  -9   4       54.66       61.02     33.23 o 
  -1  -9   4      589.83     1120.59    109.68 o 
   0  -9   4      225.48      283.31     30.54 o 
   1  -9   4        4.64       14.50     26.09 o 
   2  -9   4      296.31      271.07     40.07 o 
   3  -9   4       32.34       32.78     32.70 o 
   4  -9   4       20.29       24.25     34.22 o 
  -4  -8   4        0.56        5.63     37.74 o 
  -3  -8   4        9.02        1.63     29.09 o 
  -2  -8   4      211.74      252.42     32.84 o 
  -1  -8   4      118.10      176.07     29.84 o 
   0  -8   4       52.69       69.60     24.01 o 
   1  -8   4      975.78     1035.93     91.34 o 
   2  -8   4       35.26       23.60     27.41 o 
   3  -8   4      192.91      172.54     58.88 o 
   4  -8   4       14.91       27.96     32.10 o 
  -4  -7   4       10.65       16.41     35.39 o 
  -3  -7   4       54.75       46.37     25.73 o 
  -2  -7   4      166.32      208.88     25.41 o 
  -1  -7   4      150.96      147.22     25.15 o 
   0  -7   4     3398.60     4345.69    312.62 o 
   1  -7   4      198.52      188.66     25.37 o 
   2  -7   4      272.68      268.61     75.46 o 
   3  -7   4      182.81      168.66     28.78 o 
   4  -7   4       10.76       22.58     31.37 o 
  -4  -6   4        3.03       -4.99     59.96 o 
  -3  -6   4      256.23      208.63     27.24 o 
  -2  -6   4      177.95      191.52     21.37 o 
  -1  -6   4     2290.64     2528.74    100.09 o 
   0  -6   4     1067.48     1356.59     69.90 o 
   1  -6   4      112.12      112.74     25.66 o 
   2  -6   4      132.71      110.13     23.43 o 
   3  -6   4      144.29      133.62     26.52 o 
   4  -6   4        0.89       10.63     31.81 o 
  -4  -5   4      123.97      224.40     76.72 o 
  -3  -5   4       50.85       32.27     21.90 o 
  -2  -5   4      777.93      628.35     47.53 o 
  -1  -5   4       25.58       18.56     10.75 o 
   0  -5   4       78.25       86.56     14.72 o 
   1  -5   4       57.50       47.92     10.73 o 
   2  -5   4      629.06      674.44     33.01 o 
   3  -5   4        9.45        6.50     22.79 o 
   4  -5   4       65.82       82.94     38.23 o 
  -4  -4   4        7.99       25.80     91.14 o 
  -3  -4   4        1.46       -9.64     20.95 o 
  -2  -4   4       81.72       63.83     11.93 o 
  -1  -4   4      135.60      140.88     15.54 o 
   0  -4   4      764.31      705.38     65.92 o 
   1  -4   4     1812.60     2233.21     52.90 o 
   2  -4   4        2.97        1.04     12.32 o 
   3  -4   4      568.36      492.49    112.89 o 
   4  -4   4        4.70        1.55     53.04 o 
  -4  -3   4       15.24       37.68    143.80 o 
  -3  -3   4       49.73      115.52     44.55 o 
  -2  -3   4        2.30        9.88     17.60 o 
  -1  -3   4     3725.64     2227.16     61.52 o 
   0  -3   4     3526.71     3210.69     90.44 o 
   1  -3   4      592.82      589.11     29.95 o 
   2  -3   4     1140.96     1216.36    169.66 o 
   3  -3   4       12.75        1.58     46.29 o 
  -4  -2   4        7.06      -37.65    319.28 o 
  -3  -2   4      283.54      416.83     60.99 o 
  -1  -2   4     1057.44      720.22     70.38 o 
   0  -2   4      868.48      811.78     26.50 o 
   1  -2   4       17.09       20.46     11.65 o 
   2  -2   4       27.17       31.52     19.66 o 
   3  -2   4       12.75       13.20     27.42 o 
  -3  -1   4      412.80     1037.39    101.23 o 
  -1  -1   4      432.85      456.54     26.81 o 
   0  -1   4     2865.93     2963.54    110.46 o 
   1  -1   4      415.31      374.72     24.00 o 
   2  -1   4      141.88      152.20     64.46 o 
   3  -1   4      323.22      185.66     45.22 o 
  -3   0   4       50.66      140.33    141.64 o 
  -1   0   4      148.41      167.79     18.68 o 
   0   0   4     1614.35     1600.28     76.45 o 
   1   0   4        0.18       -1.46      7.80 o 
   2   0   4      389.92      374.42     84.46 o 
   3   0   4       23.16       16.84     40.75 o 
  -1   1   4     7840.53    15677.91    642.68 o 
   0   1   4        0.29       -4.52      5.68 o 
   1   1   4      912.47      710.28     47.90 o 
   2   1   4      296.68      355.33     24.13 o 
   3   1   4        0.91        4.00     39.54 o 
   4   1   4       19.66       34.07     56.97 o 
  -3   2   4        9.29       40.85     92.31 o 
  -2   2   4     2069.06     2419.74    103.53 o 
  -1   2   4        1.59        5.41     11.99 o 
   0   2   4     1446.65     1612.49     46.31 o 
   1   2   4      532.70      368.19     14.78 o 
   2   2   4       47.47       65.78     15.60 o 
   3   2   4        9.88       -0.03     39.27 o 
   4   2   4       24.76       29.90     58.90 o 
  -3   3   4      238.74      245.53     52.51 o 
  -2   3   4      264.77      319.51     29.02 o 
  -1   3   4      304.00      393.16     41.69 o 
   0   3   4      524.17      531.11     22.11 o 
   1   3   4       53.62       46.44     10.06 o 
   2   3   4        4.88        4.82     14.97 o 
   3   3   4      360.31      496.37     40.72 o 
   4   3   4       51.43       73.79     61.22 o 
  -4   4   4      131.49     1887.34    615.23 o 
  -3   4   4       20.38        6.34     35.76 o 
  -2   4   4       67.08       55.88     25.77 o 
  -1   4   4     1709.32     2516.97    193.35 o 
   0   4   4        2.21        6.65     12.43 o 
   1   4   4     2040.67     1284.83     88.31 o 
   2   4   4      522.24      528.11     28.74 o 
   3   4   4      125.32      180.18     26.77 o 
   4   4   4        5.69       29.38     61.72 o 
  -4   5   4       12.97       58.83    128.96 o 
  -3   5   4       24.07       14.34     36.72 o 
  -2   5   4      464.84      475.72     67.69 o 
  -1   5   4      227.44      248.21     24.75 o 
   0   5   4      750.55      622.49     42.37 o 
   1   5   4      200.37      170.20     30.33 o 
   2   5   4        4.10        2.90     17.15 o 
   3   5   4        6.16        7.12     24.05 o 
  -4   6   4       32.01       22.49     96.69 o 
  -3   6   4      290.10      264.97     43.64 o 
  -2   6   4      876.11      756.86     42.22 o 
  -1   6   4      526.84      563.38     51.97 o 
   0   6   4      595.01      577.63     45.46 o 
   1   6   4       35.04       32.29     17.24 o 
   2   6   4       17.58       19.05     19.48 o 
   3   6   4        6.07       14.61     25.20 o 
  -4   7   4       34.61      -14.95     83.81 o 
  -3   7   4       42.33        8.22     39.37 o 
  -2   7   4      324.30      316.30     44.20 o 
  -1   7   4      319.25      276.42     64.47 o 
   0   7   4      384.34      413.07     43.57 o 
   1   7   4       10.73       10.87     20.05 o 
   2   7   4       68.64       77.69     23.06 o 
   3   7   4        0.16        2.69     26.94 o 
  -3   8   4       10.12       -4.25     40.16 o 
  -2   8   4        5.11       14.83     31.38 o 
  -1   8   4     2535.94     1687.99     93.54 o 
   0   8   4      243.22      216.67     30.21 o 
   1   8   4      176.51      148.08     26.40 o 
   2   8   4        0.07        1.32     24.53 o 
   3   8   4        6.85       11.46     31.51 o 
  -3   9   4        5.45      -10.65     43.15 o 
  -2   9   4      355.07      290.61     41.84 o 
  -1   9   4       87.31       68.82     42.84 o 
   0   9   4      103.92      102.09     31.74 o 
   1   9   4       37.34       27.08     28.11 o 
   2   9   4        8.59        9.10     27.75 o 
  -3  10   4       53.58       24.74     59.43 o 
  -2  10   4        2.26        7.27     46.63 o 
  -1  10   4      371.81      257.95     48.09 o 
   0  10   4      173.71      166.89     61.42 o 
   1  10   4      103.63       90.20     33.87 o 
   2  10   4        0.11       -5.36     32.37 o 
  -2  11   4        4.02       16.36     53.42 o 
  -1  11   4        2.58        3.07     38.61 o 
   0  11   4       28.65       20.12     51.84 o 
   1  11   4        5.16        6.03     36.42 o 
   2  11   4        9.91       20.92     38.97 o 
  -2  12   4        6.76        8.85     57.38 o 
  -1  12   4       10.70       10.92     41.99 o 
   0  12   4       15.92       19.63     60.55 o 
   1  12   4        0.36        1.29     41.79 o 
  -1  13   4       29.22        1.52     47.12 o 
   0  13   4        1.69      -12.36     67.99 o 
   0 -16   5        3.14       -1.31     69.85 o 
  -1 -15   5        3.18       20.11     92.44 o 
   0 -15   5       37.44       62.49     62.87 o 
   1 -15   5        4.13        5.59     45.41 o 
   2 -15   5       59.78       77.66     64.07 o 
  -2 -14   5        2.79       -3.07     91.34 o 
  -1 -14   5       47.99      131.27     74.63 o 
   0 -14   5       20.44       33.62     57.14 o 
   1 -14   5       14.32       21.72     44.67 o 
   2 -14   5       53.85       51.21     55.06 o 
  -2 -13   5       27.59       19.54     68.62 o 
  -1 -13   5       89.73      235.06    129.03 o 
   0 -13   5       47.72       81.00     53.99 o 
   1 -13   5       36.08       30.53     44.57 o 
   2 -13   5       76.00       17.18     47.33 o 
   3 -13   5        1.21       11.21     48.17 o 
  -3 -12   5       24.71       32.33     52.33 o 
  -2 -12   5      168.93      352.23     65.82 o 
  -1 -12   5       37.51       71.06     64.18 o 
   0 -12   5       98.56      179.00     49.80 o 
   1 -12   5       11.60        0.27     41.02 o 
   2 -12   5       60.34       66.14     44.02 o 
   3 -12   5       13.99       20.36     42.83 o 
  -3 -11   5       30.16       59.70     45.00 o 
  -2 -11   5        0.86       19.78     48.59 o 
  -1 -11   5        0.13      -25.80     56.67 o 
   0 -11   5        9.40        8.05     33.95 o 
   1 -11   5      550.60      510.18     90.03 o 
   2 -11   5      145.81      120.06     53.21 o 
   3 -11   5       25.20       22.57     38.92 o 
  -3 -10   5       17.31       25.90     38.36 o 
  -2 -10   5       50.21       75.35     40.27 o 
  -1 -10   5      116.28      226.66     76.54 o 
   0 -10   5      675.10     1038.62     65.46 o 
   1 -10   5      219.49      229.64     35.13 o 
   2 -10   5      155.41      165.39     46.94 o 
   3 -10   5        1.41       -3.27     35.73 o 
  -3  -9   5        8.28       15.96     32.15 o 
  -2  -9   5        2.73        8.33     30.60 o 
  -1  -9   5      211.98      354.40     53.25 o 
   0  -9   5      486.95      625.92     49.08 o 
   1  -9   5      311.38      355.79     60.72 o 
   2  -9   5       45.43       42.26     29.36 o 
   3  -9   5       16.77      -13.42     32.38 o 
   4  -9   5        0.80        6.69     32.88 o 
  -4  -8   5        3.55       20.23     37.62 o 
  -3  -8   5        0.61        3.37     27.03 o 
  -2  -8   5      627.97      691.88     66.82 o 
  -1  -8   5      218.66      274.70     33.04 o 
   0  -8   5      627.56      936.33     43.00 o 
   1  -8   5      364.94      388.90     30.55 o 
   2  -8   5        1.00       -8.77     26.74 o 
   3  -8   5      126.81      101.96     31.14 o 
   4  -8   5        2.94       15.23     30.49 o 
  -4  -7   5        2.12        2.25     35.45 o 
  -3  -7   5      114.40      117.44     25.81 o 
  -2  -7   5        9.22       11.74     19.67 o 
  -1  -7   5      589.91      712.02     37.01 o 
   0  -7   5      287.75      375.45     26.17 o 
   1  -7   5       17.45       18.51     18.34 o 
   2  -7   5      308.35      313.03     89.68 o 
   3  -7   5       23.45       24.49     25.54 o 
   4  -7   5       42.47       37.15     30.73 o 
  -4  -6   5       15.61       11.85     74.43 o 
  -3  -6   5      149.35      134.00     24.61 o 
  -2  -6   5      139.20      120.35     18.72 o 
  -1  -6   5      958.06      935.98    136.09 o 
   0  -6   5      520.82      514.01     25.57 o 
   1  -6   5     2244.85     2785.09     80.20 o 
   2  -6   5       33.58       41.81     21.91 o 
   3  -6   5       99.05       93.34     25.33 o 
   4  -6   5       41.25       31.06     31.10 o 
  -4  -5   5        6.49       33.06     97.09 o 
  -3  -5   5        2.80       -2.23     21.49 o 
  -2  -5   5     2382.10     1715.86     44.07 o 
  -1  -5   5       34.76       33.48     11.04 o 
   0  -5   5     5806.50     6300.75    320.89 o 
   1  -5   5      138.84      155.26     18.06 o 
   2  -5   5      167.65      156.08     20.61 o 
   3  -5   5       28.88       25.78     22.68 o 
   4  -5   5       18.34        9.08     34.34 o 
  -4  -4   5        2.27      -32.07    158.29 o 
  -3  -4   5     1135.42     1217.42    111.63 o 
  -2  -4   5      217.99      182.84     16.71 o 
  -1  -4   5     1055.31      696.69     31.74 o 
   0  -4   5      394.45      369.76     15.48 o 
   1  -4   5      221.80      276.80     16.70 o 
   2  -4   5       32.82       30.83     13.89 o 
   3  -4   5      300.28      196.76     58.47 o 
   4  -4   5        9.08       12.92     49.05 o 
  -3  -3   5      119.84      153.71     55.91 o 
  -2  -3   5        6.88       11.13     20.56 o 
  -1  -3   5      159.07      112.45     10.55 o 
   0  -3   5      777.53      762.36     56.83 o 
   1  -3   5     1069.08     1212.16     45.39 o 
   2  -3   5      558.77      728.05     54.93 o 
   3  -3   5       29.65       29.80     50.57 o 
  -3  -2   5        9.92       13.02     78.91 o 
  -1  -2   5      387.49      312.16     56.61 o 
   0  -2   5     2761.80     2877.09     92.55 o 
   1  -2   5     1953.54     2172.77     64.96 o 
   2  -2   5       26.20       21.88     21.41 o 
   3  -2   5      100.03       99.45     39.53 o 
  -3  -1   5      155.55     1512.74    296.71 o 
  -1  -1   5     1900.51     2344.57     97.18 o 
   0  -1   5     2283.18     2341.50     93.77 o 
   1  -1   5      144.76      120.22     16.86 o 
   2  -1   5        4.06       11.43     25.32 o 
   3  -1   5        3.33        9.71     44.15 o 
  -1   0   5      392.90      641.16     40.64 o 
   0   0   5      651.77      745.37     76.77 o 
   1   0   5      177.24      153.09     11.43 o 
   2   0   5      188.75      281.26     61.00 o 
   3   0   5        5.63       -2.89     46.36 o 
  -2   1   5       91.86       76.39     35.13 o 
  -1   1   5     1696.75     3275.09     90.44 o 
   0   1   5       90.18      106.92      8.38 o 
   1   1   5      369.41      289.99     14.30 o 
   2   1   5        0.21        0.20     15.91 o 
   3   1   5       30.62       69.65     47.57 o 
   4   1   5        1.21        2.55     63.06 o 
  -3   2   5       77.55      266.31    104.41 o 
  -2   2   5      774.90     1063.23     62.47 o 
  -1   2   5      525.87     1235.87     49.15 o 
   0   2   5     3445.98     3944.53     88.52 o 
   1   2   5       40.55       30.72      9.94 o 
   2   2   5      215.80      289.31     23.51 o 
   3   2   5       25.48       45.88     46.19 o 
   4   2   5        0.95       -2.93     65.51 o 
  -3   3   5      551.88      753.58     80.90 o 
  -2   3   5       50.08       42.86     21.18 o 
  -1   3   5     3855.91     6950.98    256.67 o 
   0   3   5        1.10        1.13     11.67 o 
   1   3   5      542.91      378.68     32.04 o 
   2   3   5       60.26       73.36     18.21 o 
   3   3   5       14.27       -3.64     24.14 o 
   4   3   5        0.11       -6.65     66.33 o 
  -3   4   5       60.60       65.64     51.96 o 
  -2   4   5      228.82      263.80     39.58 o 
  -1   4   5      220.39      354.63     26.72 o 
   0   4   5        8.00       -4.32     14.11 o 
   1   4   5       73.83       61.22     12.33 o 
   2   4   5       11.68       14.82     18.65 o 
   3   4   5        1.57        3.23     25.23 o 
  -4   5   5        7.88       41.92    160.02 o 
  -3   5   5      350.15      376.26     63.07 o 
  -2   5   5       20.88       36.03     34.27 o 
  -1   5   5      153.70      193.93     25.79 o 
   0   5   5      964.10     1004.53     53.65 o 
   1   5   5        6.53        3.98     12.84 o 
   2   5   5      223.84      266.25     26.84 o 
   3   5   5       36.06       57.39     27.22 o 
  -4   6   5       36.97       94.28    116.99 o 
  -3   6   5      216.49      241.55     59.90 o 
  -2   6   5       12.54        7.68     34.55 o 
  -1   6   5      875.15     1022.89     47.13 o 
   0   6   5       37.85       13.64     19.89 o 
   1   6   5      219.29      176.21     32.93 o 
   2   6   5        1.43       -6.29     20.44 o 
   3   6   5        0.93       -1.21     27.50 o 
  -3   7   5       90.34      134.70     56.41 o 
  -2   7   5     1660.13     1442.01     81.67 o 
  -1   7   5      550.17      488.56     52.74 o 
   0   7   5      123.25      101.60     24.79 o 
   1   7   5      109.59       96.32     22.74 o 
   2   7   5        0.23      -13.46     22.98 o 
   3   7   5        0.67        6.04     29.51 o 
  -3   8   5      202.98      180.51     60.48 o 
  -2   8   5        2.11      -25.69     41.71 o 
  -1   8   5       79.13       46.49     43.35 o 
   0   8   5      121.52      111.01     29.64 o 
   1   8   5       98.55       91.53     25.90 o 
   2   8   5        5.80       -5.00     26.52 o 
   3   8   5        3.94        8.78     33.93 o 
  -3   9   5       15.88       12.09     57.35 o 
  -2   9   5        2.45       11.30     46.53 o 
  -1   9   5       19.00       13.88     39.82 o 
   0   9   5     1502.53     1507.38    137.21 o 
   1   9   5      183.98      191.22     32.00 o 
   2   9   5       41.97       38.06     31.17 o 
  -3  10   5        6.33      -15.64     64.72 o 
  -2  10   5       56.22       27.29     51.06 o 
  -1  10   5      273.90      151.00     44.16 o 
   0  10   5        6.78       29.96     39.42 o 
   1  10   5       35.19       40.18     33.69 o 
   2  10   5        2.90       13.53     34.53 o 
  -2  11   5       76.01       35.63     58.06 o 
  -1  11   5        3.75        7.99     40.74 o 
   0  11   5      235.18      206.72     61.49 o 
   1  11   5       15.61       20.23     38.34 o 
  -1  12   5        0.73       -8.30     44.46 o 
   0  12   5        3.74       19.49     62.79 o 
   1  12   5        0.45       -6.84     42.53 o 
   0 -16   6        8.18       40.68     68.37 o 
   1 -16   6       47.85       51.95     50.50 o 
  -1 -15   6       10.00       65.30     95.24 o 
   0 -15   6        7.57       23.18     60.07 o 
   1 -15   6        0.60        9.24     45.04 o 
   2 -15   6        6.22      -14.51     60.98 o 
  -2 -14   6       19.98       29.93     83.41 o 
  -1 -14   6      101.15      275.12    179.89 o 
   0 -14   6        2.68       26.73     54.52 o 
   1 -14   6       41.65       62.04     44.86 o 
   2 -14   6       13.44      -11.21     51.63 o 
  -2 -13   6       12.05       19.57     71.50 o 
  -1 -13   6        5.66       19.57     77.84 o 
   0 -13   6      262.52      368.44     60.85 o 
   1 -13   6      129.56      150.94     48.26 o 
   2 -13   6       25.93       56.49     48.19 o 
   3 -13   6       26.64       18.84     49.59 o 
  -3 -12   6        7.47        9.91     47.86 o 
  -2 -12   6      146.24      308.74     64.56 o 
  -1 -12   6      155.70      337.29    220.97 o 
   0 -12   6      553.00      992.82    129.69 o 
   1 -12   6        6.46        2.09     39.25 o 
   2 -12   6       10.11        5.49     41.72 o 
   3 -12   6       22.71       12.54     42.45 o 
  -3 -11   6       82.16      104.81     44.18 o 
  -2 -11   6       92.49      148.43     48.96 o 
  -1 -11   6      456.33      699.25     89.86 o 
   0 -11   6       32.41       58.63     38.60 o 
   1 -11   6        0.62      -26.83     33.52 o 
   2 -11   6       65.44       44.05     37.34 o 
   3 -11   6       42.39       23.33     39.80 o 
  -3 -10   6        8.15       22.28     35.56 o 
  -2 -10   6      177.53      316.88     42.17 o 
  -1 -10   6       14.77        4.42     48.75 o 
   0 -10   6       21.43       29.71     33.72 o 
   1 -10   6      136.84      200.09     33.22 o 
   2 -10   6      453.61      708.79     68.06 o 
   3 -10   6       39.15       51.60     37.31 o 
  -3  -9   6        2.25       -7.89     29.34 o 
  -2  -9   6      134.77      179.88     31.92 o 
  -1  -9   6      549.95      899.79     56.15 o 
   0  -9   6      539.41      688.13    101.19 o 
   1  -9   6     1288.22     1133.79     63.41 o 
   2  -9   6        5.59       -4.38     28.96 o 
   3  -9   6        7.91       23.68     33.09 o 
   4  -9   6        0.95        0.01     32.10 o 
  -4  -8   6        2.32       -7.12     38.41 o 
  -3  -8   6       50.95       53.70     25.98 o 
  -2  -8   6       73.38       85.51     23.93 o 
  -1  -8   6      192.22      406.44     56.44 o 
   0  -8   6      526.94      688.43     37.00 o 
   1  -8   6      242.56      299.72     62.51 o 
   2  -8   6       33.02       29.11     27.85 o 
   3  -8   6       12.94       18.53     29.43 o 
   4  -8   6        2.00        2.14     29.35 o 
  -4  -7   6       15.17       41.49     37.26 o 
  -3  -7   6        9.76       27.81     22.65 o 
  -2  -7   6        7.84       10.06     17.97 o 
  -1  -7   6     2105.04     2022.37     91.86 o 
   0  -7   6       81.61       93.36     20.20 o 
   1  -7   6       77.35       85.44     26.09 o 
   2  -7   6      302.62      344.32    115.57 o 
   3  -7   6       13.36       15.57     25.72 o 
   4  -7   6       20.38       24.94     38.92 o 
  -4  -6   6        1.01      -19.98     86.76 o 
  -3  -6   6       76.37       70.30     22.68 o 
  -2  -6   6     1149.66      814.47     46.41 o 
  -1  -6   6       28.10       30.00     14.22 o 
   0  -6   6      832.16      916.31     44.69 o 
   1  -6   6      638.59      669.31     42.94 o 
   2  -6   6       39.74       30.47     21.86 o 
   3  -6   6       53.86       37.40     24.38 o 
   4  -6   6        8.70       -8.99     30.03 o 
  -4  -5   6       14.96      -23.04    146.97 o 
  -3  -5   6      110.32      124.29     25.90 o 
  -2  -5   6      727.85      500.54     23.85 o 
  -1  -5   6      126.75      133.43     30.64 o 
   0  -5   6     1833.00     1794.24     55.81 o 
   1  -5   6      239.30      235.95     18.26 o 
   2  -5   6      530.19      587.51     41.56 o 
   3  -5   6        5.16        3.02     23.00 o 
   4  -5   6        1.90      -10.32     33.53 o 
  -3  -4   6      164.79      208.20     52.96 o 
  -2  -4   6      291.78      248.99     32.53 o 
  -1  -4   6     7329.83     4668.27    125.39 o 
   0  -4   6      768.52      861.43     29.34 o 
   1  -4   6     4495.85     6313.61    168.67 o 
   2  -4   6       24.11       22.41     13.90 o 
   3  -4   6        9.00       16.71     64.10 o 
   4  -4   6        1.32       -1.41     44.88 o 
  -3  -3   6       86.84      163.94     76.78 o 
  -2  -3   6     3040.75     2857.54     84.89 o 
  -1  -3   6      114.12       99.34     11.32 o 
   0  -3   6      990.41     1089.90     36.33 o 
   1  -3   6      513.17      626.33     28.85 o 
   2  -3   6      232.67      333.17     33.39 o 
   3  -3   6        8.89        2.81     28.72 o 
  -1  -2   6      255.97      220.40     18.72 o 
   0  -2   6     2759.74     3083.63     89.80 o 
   1  -2   6      390.07      398.35     21.11 o 
   2  -2   6      590.47      898.85     74.06 o 
   3  -2   6      105.20      107.10     42.17 o 
  -1  -1   6     1446.12     1128.51     60.87 o 
   0  -1   6      402.31      424.29     22.90 o 
   1  -1   6     1300.11     1399.89     66.26 o 
   2  -1   6      274.33      356.77     60.88 o 
   3  -1   6        3.89        8.71     45.95 o 
  -1   0   6     1451.33     2559.02     72.75 o 
   0   0   6     2892.72     3440.25     99.41 o 
   1   0   6      783.55      677.42     52.44 o 
   2   0   6       31.29       55.90     29.10 o 
   3   0   6        2.12        9.33     51.49 o 
  -1   1   6     4049.51     8309.98    218.81 o 
   0   1   6      118.01       89.89     16.28 o 
   1   1   6      320.87      297.36     15.58 o 
   2   1   6       89.63      114.10     19.98 o 
   3   1   6       56.10      135.99     55.26 o 
   4   1   6        0.04      -18.56     67.85 o 
  -3   2   6      102.55      105.60    107.43 o 
  -2   2   6      428.24      601.51     46.43 o 
  -1   2   6      146.96      167.15     18.50 o 
   0   2   6     3859.61     5077.08    113.25 o 
   1   2   6      304.13      278.27     31.45 o 
   2   2   6      161.56      244.08     24.58 o 
   3   2   6        0.90       14.91     52.25 o 
   4   2   6        0.26      -15.91     69.74 o 
  -3   3   6       23.79       31.45     64.90 o 
  -2   3   6      108.40      112.60     25.60 o 
  -1   3   6     1175.70     2110.34     66.09 o 
   0   3   6        9.85       15.84     11.77 o 
   1   3   6      752.71      542.91     24.97 o 
   2   3   6        1.03        8.72     18.68 o 
   3   3   6       34.79       96.45     28.92 o 
  -3   4   6       15.21       15.36     56.49 o 
  -2   4   6     1046.91     1247.80     70.59 o 
  -1   4   6       99.46      134.68     24.70 o 
   0   4   6     2081.01     2207.95     88.94 o 
   1   4   6        8.07        9.36     12.23 o 
   2   4   6      118.09      156.89     23.85 o 
   3   4   6       13.85       26.78     28.32 o 
  -4   5   6       27.85       77.06    206.37 o 
  -3   5   6      184.08      225.16     65.00 o 
  -2   5   6      347.65      397.60     45.27 o 
  -1   5   6       82.87       77.95     25.88 o 
   0   5   6       74.53       75.62     19.59 o 
   1   5   6        3.54        0.29     13.82 o 
   2   5   6       34.01       35.10     22.09 o 
   3   5   6       13.53       20.88     28.86 o 
  -4   6   6       46.87       35.97    138.83 o 
  -3   6   6       36.25       25.29     56.67 o 
  -2   6   6      129.21      121.82     38.82 o 
  -1   6   6       43.21       26.57     28.40 o 
   0   6   6        5.83       -6.76     22.19 o 
   1   6   6      252.92      205.53     22.94 o 
   2   6   6        6.50       13.44     22.71 o 
   3   6   6       11.30       24.88     30.33 o 
  -3   7   6       14.20        6.51     55.11 o 
  -1   7   6        5.04       25.11     40.78 o 
   0   7   6      410.60      350.20     43.18 o 
   1   7   6        2.92       10.08     21.48 o 
   2   7   6       33.96       33.29     25.31 o 
   3   7   6        0.26        6.33     31.92 o 
  -3   8   6       53.23       39.21     58.71 o 
  -2   8   6      109.72      124.69     49.32 o 
  -1   8   6     1554.48     1090.32     71.92 o 
   0   8   6       14.99        8.79     32.38 o 
   1   8   6        0.52       13.96     25.15 o 
   2   8   6        6.43       18.19     28.24 o 
  -3   9   6        5.88       16.22     63.99 o 
  -2   9   6      305.63      211.95     54.51 o 
  -1   9   6      119.80      116.60     42.05 o 
   0   9   6        1.99      -12.77     36.62 o 
   1   9   6       10.87        1.81     28.97 o 
   2   9   6        8.68       11.30     31.69 o 
  -2  10   6       14.28       -6.75     52.84 o 
  -1  10   6       37.57       47.37     41.41 o 
   0  10   6        3.97       12.77     43.65 o 
   1  10   6      244.84      209.62     57.80 o 
  -2  11   6        7.15        6.10     58.97 o 
  -1  11   6       43.99        9.03     44.72 o 
   0  11   6       34.66       18.05     57.46 o 
   1  11   6       55.21       62.88     39.90 o 
  -1  12   6        5.85        3.10     48.18 o 
   0  12   6        2.65       -1.07     67.44 o 
   0 -16   7       14.35       12.57     63.27 o 
   1 -16   7       47.06       87.46     50.92 o 
  -1 -15   7       11.58      -34.72     89.93 o 
   0 -15   7       99.38      150.80     62.58 o 
   1 -15   7       37.72       42.46     45.72 o 
   2 -15   7       37.20        6.77     60.06 o 
  -2 -14   7        7.28        5.09     83.32 o 
  -1 -14   7       62.37      627.84    387.33 o 
   0 -14   7       34.16       68.48     55.05 o 
   1 -14   7        0.98       -4.16     42.05 o 
   2 -14   7        7.95       15.62     52.61 o 
  -2 -13   7        2.40       34.86     67.06 o 
  -1 -13   7       20.66      -42.27     79.63 o 
   0 -13   7      194.19      291.59     67.07 o 
   1 -13   7       18.58       19.99     42.85 o 
   2 -13   7        5.26       -3.92     46.62 o 
   3 -13   7       13.58       47.17     48.52 o 
  -3 -12   7        8.23       11.40     45.66 o 
  -2 -12   7       38.63        9.72     51.51 o 
  -1 -12   7       47.74       94.02     69.66 o 
   0 -12   7       14.54       35.30     43.08 o 
   1 -12   7      202.81      191.58     43.02 o 
   2 -12   7      154.75      179.11    102.39 o 
   3 -12   7       11.53        7.01     44.09 o 
  -3 -11   7        2.67       14.21     37.90 o 
  -2 -11   7        1.55       -4.77     39.81 o 
  -1 -11   7      939.44     2137.75    159.48 o 
   0 -11   7       84.59      211.07    194.32 o 
   1 -11   7     1372.18     1076.60     72.84 o 
   2 -11   7        2.07       -7.34     34.98 o 
   3 -11   7        2.24        1.07     39.48 o 
  -3 -10   7        0.53       -7.08     31.28 o 
  -2 -10   7      543.71      539.67     53.99 o 
  -1 -10   7       44.17       76.61     42.77 o 
   0 -10   7      620.62      826.46     71.53 o 
   1 -10   7        2.91       -1.62     26.66 o 
   2 -10   7       30.62       23.74     32.43 o 
   3 -10   7       65.41       55.42     37.62 o 
  -3  -9   7       95.20      125.98     30.64 o 
  -2  -9   7       31.62       39.30     25.19 o 
  -1  -9   7      523.29     1026.14     64.20 o 
   0  -9   7      164.27      208.14     31.77 o 
   1  -9   7        0.07      -16.22     21.87 o 
   3  -9   7      133.24      152.81     78.74 o 
  -4  -8   7       15.81       16.32     37.91 o 
  -3  -8   7        0.75       14.54     23.09 o 
  -2  -8   7        9.31       19.10     20.19 o 
  -1  -8   7      335.02      540.82     74.85 o 
   0  -8   7      762.82      702.31     43.94 o 
   1  -8   7     1051.50      705.23     44.69 o 
   3  -8   7        0.11      -12.97     29.26 o 
   4  -8   7        1.21        6.10     30.09 o 
  -4  -7   7        4.03        0.86     73.19 o 
  -3  -7   7       29.58       15.21     21.29 o 
  -2  -7   7      499.74      503.70     40.45 o 
  -1  -7   7      451.15      445.26     70.10 o 
   0  -7   7     1280.99     1284.28    170.73 o 
   1  -7   7      735.04      836.60     48.73 o 
   2  -7   7       71.23       92.77     57.81 o 
   3  -7   7       10.09        6.98     26.71 o 
   4  -7   7        0.06        5.48     29.70 o 
  -4  -6   7       50.26      127.43    123.92 o 
  -3  -6   7       82.59       78.93     23.60 o 
  -2  -6   7       58.91       54.51     16.79 o 
  -1  -6   7      150.99      160.50     16.86 o 
   0  -6   7     2519.34     2607.14     64.51 o 
   1  -6   7       10.66       10.60     13.25 o 
   2  -6   7       14.08       13.99     15.54 o 
   3  -6   7       95.13      132.63     27.36 o 
   4  -6   7        1.46       -3.09     30.04 o 
  -4  -5   7       42.76      351.11    492.52 o 
  -3  -5   7        4.85        9.67     23.00 o 
  -2  -5   7      152.11      110.48     15.96 o 
  -1  -5   7     3596.18     2413.41    100.21 o 
   0  -5   7      107.02      119.15     13.02 o 
   1  -5   7      420.05      487.37     31.51 o 
   2  -5   7      393.73      477.94     28.16 o 
   3  -5   7       22.36       13.82     23.97 o 
   4  -5   7       10.65       16.22     35.27 o 
  -3  -4   7       65.32       55.96     59.78 o 
  -2  -4   7      179.19      126.85     18.86 o 
  -1  -4   7     1566.62      941.82     30.17 o 
   0  -4   7       13.58        7.96     12.09 o 
   1  -4   7     1012.60     1222.86     34.57 o 
   2  -4   7        0.37        5.66     15.96 o 
   3  -4   7       84.54       27.84     70.92 o 
   4  -4   7        2.22        4.75     42.54 o 
  -2  -3   7     1426.33     1191.65     67.11 o 
  -1  -3   7      739.90      471.69     72.10 o 
   0  -3   7     5993.21     6958.29    195.21 o 
   1  -3   7      824.97     1038.54     32.47 o 
   2  -3   7      901.88      956.45     61.11 o 
   3  -3   7        1.97      -18.62     33.56 o 
  -1  -2   7     1898.06     1213.21     61.22 o 
   0  -2   7      944.95     1159.09     40.23 o 
   1  -2   7      145.96      159.93     20.35 o 
   2  -2   7       94.05      168.48     30.96 o 
   3  -2   7       36.66       20.39     35.75 o 
  -1  -1   7      165.14      176.41     31.37 o 
   0  -1   7      205.86      226.06     17.45 o 
   1  -1   7     1363.70     1582.30     86.57 o 
   2  -1   7       61.17       66.64     30.12 o 
   3  -1   7       93.01      146.15     48.97 o 
  -1   0   7       81.80      147.92     29.82 o 
   0   0   7     1379.62     1389.22     73.50 o 
   1   0   7       80.08       73.30     12.17 o 
   2   0   7      254.39      271.84     35.93 o 
   3   0   7        8.62       21.60     50.36 o 
   4   0   7        0.73      -15.88     60.44 o 
  -2   1   7      299.81      470.84     46.03 o 
  -1   1   7     2178.88     3659.73    102.13 o 
   0   1   7      473.14      569.23     26.71 o 
   1   1   7      465.78      393.47     25.46 o 
   2   1   7       14.00       20.26     19.70 o 
   3   1   7       10.20       28.21     55.21 o 
   4   1   7        0.43      -17.26     63.37 o 
  -3   2   7       16.88      -10.75     97.65 o 
  -2   2   7     1421.28     2409.00    151.55 o 
  -1   2   7       15.92       60.72     18.47 o 
   0   2   7     2178.66     2552.84     78.20 o 
   1   2   7        9.77        6.13     11.84 o 
   2   2   7        9.57       28.02     21.41 o 
   3   2   7       35.53       65.35     59.08 o 
  -3   3   7      242.59      415.05     78.96 o 
  -2   3   7      166.52      222.88     30.59 o 
  -1   3   7      156.98      342.47     27.82 o 
   0   3   7       16.53        7.55     12.71 o 
   1   3   7     1166.77      931.45     42.51 o 
   2   3   7      108.26      153.72     23.94 o 
   3   3   7       14.68       38.14     30.26 o 
  -3   4   7      144.14      151.40     68.98 o 
  -2   4   7        5.45       -4.48     34.55 o 
  -1   4   7      328.70      485.56     33.56 o 
   0   4   7      713.16      740.18     33.60 o 
   1   4   7       97.43       91.56     15.37 o 
   2   4   7       81.50       83.49     23.25 o 
   3   4   7        2.13       -7.88     31.16 o 
  -4   5   7       27.86      -36.13    247.26 o 
  -3   5   7      181.23      202.08     67.85 o 
  -2   5   7       15.03       13.33     36.17 o 
  -1   5   7      732.27      929.59     81.47 o 
   0   5   7       40.13       43.15     20.64 o 
   1   5   7      319.29      239.01     22.63 o 
   2   5   7        0.06       -6.69     23.32 o 
   3   5   7       14.20       11.33     31.59 o 
  -3   6   7       75.04       19.40     59.40 o 
  -2   6   7      416.86      546.26     54.29 o 
  -1   6   7      464.03      573.67    144.07 o 
   0   6   7       56.57       50.44     24.59 o 
   1   6   7       16.75       23.77     20.05 o 
   2   6   7        3.20        5.18     24.81 o 
   3   6   7        3.64       17.28     33.29 o 
  -3   7   7      119.98       48.01     61.55 o 
  -2   7   7       34.68       24.42     44.30 o 
  -1   7   7        1.99        5.44     38.68 o 
   0   7   7       87.80       79.98     30.08 o 
   1   7   7       12.64       12.00     22.62 o 
   2   7   7       21.80       27.48     27.71 o 
  -3   8   7        0.51      -13.26     60.03 o 
  -2   8   7        1.06      -15.71     48.18 o 
  -1   8   7      113.80      112.01     40.74 o 
   0   8   7       32.04       37.00     35.11 o 
   1   8   7       73.94       60.76     27.21 o 
   2   8   7        6.05       -7.23     29.87 o 
  -2   9   7       94.02       66.20     55.14 o 
  -1   9   7      116.43       96.61     41.63 o 
   0   9   7      369.71      312.17     45.07 o 
   1   9   7       14.91        6.33     30.11 o 
   2   9   7        8.26       14.99     34.09 o 
  -2  10   7       25.57       24.22     59.04 o 
  -1  10   7      119.44       40.77     44.22 o 
   0  10   7       92.93       68.30     53.93 o 
   1  10   7       41.86       28.96     35.38 o 
  -1  11   7       14.14       -2.07     46.57 o 
   0  11   7       60.87       64.53     63.12 o 
   0 -16   8        1.56       -2.31     62.44 o 
   1 -16   8        1.16       -2.04     47.53 o 
  -1 -15   8       11.98       -2.96     90.59 o 
   0 -15   8       33.72       79.40     58.66 o 
   1 -15   8       34.21       60.08     72.53 o 
   2 -15   8       35.02       10.91     59.34 o 
  -2 -14   8       15.67       44.81     74.80 o 
  -1 -14   8        2.46       15.15     86.41 o 
   0 -14   8       87.18      176.88     56.89 o 
   1 -14   8       86.34       64.13     42.89 o 
   2 -14   8       39.07       53.12     52.26 o 
  -2 -13   8       23.01       -3.64     57.56 o 
  -1 -13   8       46.35       31.32     77.41 o 
   0 -13   8      157.22      238.86     53.98 o 
   1 -13   8       20.28       29.80     41.67 o 
   2 -13   8        4.66      -16.19     43.43 o 
  -3 -12   8        0.77       19.84     39.08 o 
  -2 -12   8        2.85        8.19     43.73 o 
  -1 -12   8      129.46      312.81     67.70 o 
   0 -12   8       50.54      170.67    271.44 o 
   1 -12   8       63.69       75.83     37.21 o 
   2 -12   8       30.21       29.61     39.20 o 
   3 -12   8        0.33       -9.44     45.25 o 
  -3 -11   8        5.52        0.33     32.52 o 
  -2 -11   8       40.82       21.51     33.27 o 
  -1 -11   8      186.65      307.20     54.92 o 
   0 -11   8        1.64        2.06     35.74 o 
   1 -11   8        3.20      -15.45     29.85 o 
   2 -11   8       27.14       47.79     41.87 o 
   3 -11   8       40.26       35.37     40.79 o 
  -3 -10   8        2.55        9.61     27.51 o 
  -2 -10   8      116.34      145.60     40.77 o 
  -1 -10   8        1.23       18.22     56.63 o 
   0 -10   8     1728.76     2079.02    232.40 o 
   1 -10   8        0.23       -8.07     24.63 o 
   3 -10   8        4.95       -2.17     36.84 o 
  -3  -9   8       63.52       52.27     32.16 o 
  -2  -9   8       13.17       28.73     21.35 o 
  -1  -9   8     1281.84     2368.92    259.93 o 
   0  -9   8       62.78       81.91     27.05 o 
   1  -9   8      209.44      320.93     42.98 o 
   2  -9   8       29.34       31.14     30.09 o 
   3  -9   8       23.35       19.84     34.45 o 
  -3  -8   8       19.12       14.74     21.74 o 
  -2  -8   8      365.01      402.80     39.95 o 
  -1  -8   8      128.36      179.27     29.18 o 
   0  -8   8      347.85      336.02     46.97 o 
   1  -8   8      294.64      325.49     43.12 o 
   2  -8   8        1.43       -5.84     27.83 o 
   3  -8   8      206.93      242.80    106.73 o 
  -4  -7   8        1.97        2.48     84.80 o 
  -3  -7   8       51.09       51.21     22.14 o 
  -2  -7   8       13.09       12.95     22.84 o 
  -1  -7   8       71.51       84.37     19.30 o 
   0  -7   8      420.56      457.83     49.59 o 
   1  -7   8      273.99      362.78     47.68 o 
   3  -7   8       75.17       78.16     44.33 o 
   4  -7   8        1.05       18.45     31.20 o 
  -4  -6   8        1.58       65.54    224.49 o 
  -3  -6   8      142.93      129.94     25.16 o 
  -2  -6   8       54.43       44.61     16.01 o 
  -1  -6   8     1969.40     1690.13     51.39 o 
   0  -6   8     1313.06     1367.07     45.71 o 
   1  -6   8     1138.32     1085.31    176.89 o 
   2  -6   8      173.77      245.73     42.08 o 
   3  -6   8       18.83       22.02     26.40 o 
   4  -6   8        1.37        9.36     31.07 o 
  -2  -5   8      808.49      572.20     39.47 o 
  -1  -5   8      386.05      311.53     45.38 o 
   0  -5   8      132.02      240.62     36.93 o 
   1  -5   8      981.30     1320.74     46.16 o 
   2  -5   8        0.15        1.93     17.65 o 
   3  -5   8        3.05       10.97     24.88 o 
   4  -5   8        8.34       30.28     35.44 o 
  -2  -4   8      255.82      233.98     24.52 o 
  -1  -4   8        2.64        3.28      9.33 o 
   0  -4   8     4049.13     5039.38    144.33 o 
   1  -4   8        1.40       -1.44     14.13 o 
   2  -4   8       81.36      106.32     19.05 o 
   3  -4   8       56.82        8.17     80.90 o 
   4  -4   8        8.97        6.72     41.30 o 
  -3  -3   8      127.59       89.66     45.09 o 
  -2  -3   8       78.94       63.86     41.22 o 
  -1  -3   8      414.71      341.93     21.94 o 
   0  -3   8     1874.97     2307.54     71.51 o 
   1  -3   8       65.10       58.10     14.89 o 
   2  -3   8      326.78      556.71     53.49 o 
   3  -3   8       10.37       -4.66     38.34 o 
  -2  -2   8      611.53      643.63     75.78 o 
  -1  -2   8     3935.67     3749.76    340.38 o 
   0  -2   8     1070.63     1173.43     42.31 o 
   1  -2   8     1825.82     2303.84     72.78 o 
   2  -2   8      117.03      152.59     34.19 o 
   3  -2   8       45.24       97.84     51.44 o 
  -1  -1   8      388.29      500.91     40.51 o 
   0  -1   8      938.78      874.52     34.73 o 
   1  -1   8       60.09      110.00     21.41 o 
   2  -1   8        1.07       -4.93     32.94 o 
   3  -1   8       11.33       31.83     50.98 o 
  -2   0   8       15.05       26.67     26.79 o 
  -1   0   8      521.01      780.12     70.00 o 
   0   0   8      268.14      273.87     20.71 o 
   1   0   8        1.40       -1.16     12.02 o 
   2   0   8      231.35      297.06     40.29 o 
   3   0   8        4.07        7.51     51.77 o 
   4   0   8        6.32       24.73     62.96 o 
  -3   1   8       27.32      137.17    292.77 o 
  -2   1   8      376.66      626.96     56.31 o 
  -1   1   8       20.11       39.06     29.94 o 
   0   1   8       22.70       15.27     17.86 o 
   1   1   8      821.83      725.86     46.58 o 
   2   1   8       27.46       33.38     22.15 o 
   3   1   8       13.47       19.01     54.59 o 
  -3   2   8        1.76       -2.31     93.44 o 
  -2   2   8      769.16     1184.95    103.28 o 
  -1   2   8      482.86      933.09     63.47 o 
   0   2   8     1420.02     1588.15     56.11 o 
   1   2   8       53.82       46.11     14.60 o 
   2   2   8        1.00       -1.77     23.37 o 
   3   2   8        8.84       -3.17     56.14 o 
  -2   3   8       86.95      136.71     30.66 o 
  -1   3   8     1535.96     2557.57     80.35 o 
   0   3   8       69.67       96.99     15.20 o 
   1   3   8       94.39       89.87     15.58 o 
   2   3   8        9.16        6.70     23.14 o 
   3   3   8        0.18      -21.21     31.92 o 
  -3   4   8       30.39       53.15     68.72 o 
  -2   4   8      234.75      342.53     43.85 o 
  -1   4   8       14.60       13.05     26.74 o 
   0   4   8        0.18       -1.09     15.97 o 
   1   4   8        8.24        2.92     15.79 o 
   2   4   8      137.51      147.01     26.11 o 
   3   4   8       10.40       25.62     32.94 o 
  -2   5   8      300.91      402.80     47.49 o 
  -1   5   8       39.45       55.86     30.72 o 
   0   5   8      344.10      321.71     24.66 o 
   1   5   8      210.18      195.56     23.88 o 
   2   5   8       29.79       50.99     27.11 o 
   3   5   8        3.54        2.48     34.01 o 
  -3   6   8      105.96      107.35     64.37 o 
  -2   6   8      223.17      259.40     49.60 o 
  -1   6   8       68.59       42.18     30.82 o 
   0   6   8      113.35      105.14     25.14 o 
   1   6   8       13.29        2.06     21.92 o 
   2   6   8       15.87       15.81     27.80 o 
  -2   7   8      113.78      113.39     50.01 o 
  -1   7   8      341.44      239.89     42.25 o 
   0   7   8      232.42      221.20     29.83 o 
   1   7   8       24.93       10.61     24.37 o 
   2   7   8        8.37       16.59     30.10 o 
  -1   8   8       15.52        9.16     38.54 o 
   0   8   8        3.39        9.59     30.96 o 
   1   8   8       52.20       40.43     28.98 o 
   2   8   8        5.37       -9.58     32.50 o 
   0   9   8       24.14       -8.09     77.92 o 
   1   9   8        9.56       24.39     63.10 o 
   1  10   8       36.37       54.77     73.61 o 
   0 -16   9        0.55       20.08     60.93 o 
   1 -16   9       17.88        2.61     46.57 o 
  -1 -15   9        4.67      -32.02     88.11 o 
   0 -15   9       37.44       61.97     56.84 o 
   1 -15   9        3.14      -18.02     42.02 o 
  -2 -14   9        3.11       -8.45     60.24 o 
  -1 -14   9        6.63       -5.58     80.72 o 
   0 -14   9        2.58        3.17     50.80 o 
   1 -14   9       74.51       83.18     42.32 o 
   2 -14   9       39.60       50.92     48.86 o 
  -2 -13   9        2.27      -25.03     46.01 o 
  -1 -13   9      137.22      351.07     71.31 o 
   0 -13   9       61.75       93.96     48.79 o 
   1 -13   9      174.20      173.80     42.24 o 
   2 -13   9       40.54       21.28     44.00 o 
  -3 -12   9        7.72       -7.79     32.81 o 
  -2 -12   9       69.29      116.31     71.24 o 
  -1 -12   9       72.43       78.05     50.07 o 
   0 -12   9       70.50       41.56     41.31 o 
   1 -12   9      259.45      258.04     88.76 o 
   2 -12   9        2.85        1.55     38.12 o 
   3 -12   9        1.19       13.20     46.52 o 
  -3 -11   9       85.59      105.99     33.08 o 
  -2 -11   9       22.91       58.34     31.07 o 
  -1 -11   9        1.13       14.43     77.36 o 
   0 -11   9      860.95     1155.31     58.34 o 
   1 -11   9      133.88      128.07     52.35 o 
   2 -11   9        2.67       -0.03     34.43 o 
   3 -11   9       32.37       54.68     44.61 o 
  -3 -10   9        7.12       19.62     23.66 o 
  -2 -10   9       27.91       30.50     22.97 o 
  -1 -10   9       22.30       45.95     50.33 o 
   0 -10   9      638.46      614.64     57.08 o 
   1 -10   9       31.25       36.17     27.71 o 
   2 -10   9       21.18       31.43     47.35 o 
   3 -10   9        1.00       -6.75     38.70 o 
  -3  -9   9        5.56        6.37     22.16 o 
  -2  -9   9       59.32       74.04     38.66 o 
  -1  -9   9      943.14     1490.77    235.97 o 
   0  -9   9        4.04       -1.82     25.36 o 
   1  -9   9     1424.36      841.21     52.53 o 
   2  -9   9        5.13        2.61     30.22 o 
   3  -9   9      110.53      152.74     89.00 o 
  -3  -8   9       30.73       27.31     21.83 o 
  -2  -8   9      220.72      207.24     32.46 o 
  -1  -8   9      147.78      208.90     39.17 o 
   0  -8   9     1529.57     1242.42     62.55 o 
   1  -8   9      148.28      148.78     20.00 o 
   2  -8   9       18.09       20.93     28.06 o 
   3  -8   9        3.35       13.70     33.26 o 
  -4  -7   9        0.39       24.80    122.23 o 
  -3  -7   9      579.61      469.76     31.64 o 
  -2  -7   9      158.62      145.27     25.48 o 
  -1  -7   9      574.68      613.22     29.35 o 
   0  -7   9      179.76      244.74     38.56 o 
   1  -7   9       34.74       34.95     15.62 o 
   2  -7   9      221.08      394.60     49.60 o 
   3  -7   9        4.77       -5.58     29.45 o 
  -3  -6   9       66.15       64.47     31.66 o 
  -2  -6   9       74.15       52.01     16.03 o 
  -1  -6   9      104.51       98.10     35.51 o 
   0  -6   9      258.14      363.02     56.07 o 
   1  -6   9      504.14      542.43     32.09 o 
   2  -6   9       84.04      114.38     21.32 o 
   3  -6   9       60.47       52.91     45.82 o 
   4  -6   9        1.11        5.10     33.03 o 
  -2  -5   9      624.57      397.63     36.63 o 
  -1  -5   9        0.28       -2.92      9.37 o 
   0  -5   9     1968.67     2405.14     74.61 o 
   1  -5   9      973.17     1226.47    103.57 o 
   2  -5   9      314.13      526.61     32.33 o 
   3  -5   9       10.67       10.19     27.23 o 
   4  -5   9        1.77        0.62     35.75 o 
  -2  -4   9        0.23        8.37     35.82 o 
  -1  -4   9     2617.41     2355.79     75.06 o 
   0  -4   9      631.60      737.78     32.17 o 
   1  -4   9       19.42       31.19     15.30 o 
   2  -4   9      217.83      291.57     65.02 o 
   3  -4   9        2.16        9.89     26.04 o 
   4  -4   9        0.09       -8.47     39.99 o 
  -3  -3   9        9.87       12.47     49.46 o 
  -2  -3   9     1246.00     1131.37     73.81 o 
  -1  -3   9      428.39      419.74     25.88 o 
   0  -3   9        4.07        0.20     16.29 o 
   1  -3   9     1354.14     2103.56     56.70 o 
   2  -3   9        9.22       15.71     31.58 o 
   3  -3   9        7.47        7.30     42.29 o 
  -2  -2   9      491.14      638.91     83.47 o 
  -1  -2   9       27.11       24.76     20.61 o 
   0  -2   9      612.76      690.88     31.25 o 
   1  -2   9      735.82      883.76     51.59 o 
   2  -2   9      100.04      185.68     55.15 o 
   3  -2   9       50.35      150.80     57.98 o 
  -2  -1   9       25.52       13.78     28.61 o 
  -1  -1   9     1046.26     1519.47     96.49 o 
   0  -1   9     1781.71     1931.88    114.87 o 
   1  -1   9     1054.55     1186.62     47.08 o 
   2  -1   9      287.02      234.73     63.61 o 
   3  -1   9       11.34       -7.75     59.59 o 
  -2   0   9     1217.48     1903.17     98.60 o 
  -1   0   9     1671.37     2999.29     98.20 o 
   0   0   9      606.11      660.57     45.32 o 
   1   0   9      478.45      443.82     22.27 o 
   2   0   9       13.90       26.71     38.65 o 
   3   0   9        2.85      -20.46     62.41 o 
  -3   1   9      110.10      292.27    178.67 o 
  -2   1   9     1225.72     1698.62     94.61 o 
  -1   1   9        2.22        6.17     27.85 o 
   0   1   9      241.19      282.06     43.44 o 
   1   1   9      110.12      111.06     17.44 o 
   2   1   9        0.65      -14.36     47.22 o 
   3   1   9       23.41       37.55     59.56 o 
  -2   2   9        6.63        9.40     49.12 o 
  -1   2   9      271.39      543.31     53.36 o 
   0   2   9      207.80      190.99     25.88 o 
   1   2   9        5.34        5.06     16.54 o 
   2   2   9      270.16      412.87     36.28 o 
   3   2   9        5.95        6.20     58.24 o 
  -2   3   9       29.66       25.87     57.05 o 
  -1   3   9      744.96     1176.10     75.41 o 
   0   3   9       61.91       70.38     25.85 o 
   1   3   9      520.39      446.95     45.08 o 
   2   3   9        0.35        4.66     27.05 o 
   3   3   9        8.17      -15.64     58.66 o 
  -1   4   9       44.08       69.59     45.27 o 
   0   4   9      597.62      624.29     66.54 o 
   1   4   9       18.47       20.18     18.43 o 
   2   4   9        8.55       -2.23     26.38 o 
   3   4   9        0.18      -12.92     59.62 o 
  -1   5   9       32.38       41.86     53.15 o 
   0   5   9       18.13       16.21     33.07 o 
   1   5   9        7.53       14.40     46.46 o 
   2   5   9        0.28        1.34     49.60 o 
  -1   6   9      110.76       66.38     63.80 o 
   0   6   9       39.52       33.79     38.40 o 
   1   6   9      106.49       89.54     53.45 o 
   2   6   9       32.32       11.30     52.08 o 
   0   7   9       78.55       75.49     43.79 o 
   1   7   9        0.67       12.50     56.52 o 
   2   7   9        4.49       19.94     55.97 o 
   0   8   9       54.15       42.13     74.52 o 
   1   8   9       46.18       33.14     64.42 o 
   0   9   9       60.62       90.99     90.51 o 
   1   9   9        4.43       -3.48     72.33 o 
   0 -16  10        9.27        7.58     60.34 o 
  -1 -15  10        5.32       21.62     84.10 o 
   0 -15  10      107.87      244.64     62.69 o 
   1 -15  10        6.95      -24.34     40.03 o 
  -2 -14  10        7.05       -0.59     47.24 o 
  -1 -14  10       96.76      234.49     73.03 o 
   0 -14  10        0.91      -17.36     51.11 o 
   1 -14  10       21.99       35.11     39.70 o 
   2 -14  10        9.54      -11.10     46.54 o 
  -2 -13  10       46.62       72.76     55.53 o 
  -1 -13  10       22.68       40.55     51.85 o 
   0 -13  10       68.78       81.79     47.90 o 
   1 -13  10       13.04       25.96     36.55 o 
   2 -13  10       29.73       51.62     43.45 o 
  -2 -12  10       40.87       25.57     28.53 o 
  -1 -12  10        0.68       -2.45     85.83 o 
   0 -12  10      314.57      422.15     53.82 o 
   1 -12  10       86.65       70.65     33.89 o 
   2 -12  10      124.22      128.14    117.96 o 
   3 -12  10        5.41       -5.44     46.63 o 
  -3 -11  10       25.14       26.25     25.14 o 
  -2 -11  10        5.58       -8.80     23.79 o 
  -1 -11  10      325.77      798.01     96.85 o 
   0 -11  10      140.43      183.97     38.86 o 
   1 -11  10        8.64        1.29     27.01 o 
   2 -11  10      159.80      167.23    135.52 o 
   3 -11  10        2.32       -5.36     43.47 o 
  -3 -10  10       38.30       26.50     22.31 o 
  -2 -10  10      376.08      531.50     60.07 o 
  -1 -10  10       40.32      128.54     47.31 o 
   0 -10  10        0.87       -6.60     29.13 o 
   1 -10  10     1124.50      536.59     45.64 o 
   2 -10  10       38.98       38.52     33.39 o 
   3 -10  10        2.24        8.76     41.27 o 
  -3  -9  10      157.95      113.63     23.50 o 
  -2  -9  10       36.82       42.96     35.17 o 
  -1  -9  10       74.19      112.28     33.16 o 
   0  -9  10       27.22       44.05     26.32 o 
   1  -9  10      591.53      793.43     40.23 o 
   2  -9  10        0.95       -3.45     30.45 o 
   3  -9  10       44.52       95.16     84.49 o 
  -3  -8  10       52.18       34.89     22.41 o 
  -2  -8  10      154.49      148.87     29.27 o 
  -1  -8  10      259.76      296.20     57.23 o 
   0  -8  10     1602.05     1129.52     59.23 o 
   1  -8  10       92.14      136.04     19.02 o 
   3  -8  10        7.00       21.35     36.13 o 
  -3  -7  10        0.42        8.75     31.89 o 
  -2  -7  10      255.09      213.33     55.29 o 
  -1  -7  10      323.18      265.61     25.95 o 
   0  -7  10      311.59      286.87     73.86 o 
   1  -7  10      794.97     1102.32     43.60 o 
   2  -7  10       49.02       60.20     39.55 o 
   3  -7  10        2.12        0.10     32.05 o 
  -2  -6  10     1394.32      848.92     34.27 o 
  -1  -6  10      328.03      277.39     37.02 o 
   0  -6  10      292.37      274.10     21.88 o 
   1  -6  10       56.20       56.29     16.88 o 
   2  -6  10        3.80       -2.62     21.59 o 
   3  -6  10       87.17      109.48     51.29 o 
  -2  -5  10      192.91      108.96     36.28 o 
  -1  -5  10       20.54        6.96     17.31 o 
   0  -5  10      431.11      445.06     26.67 o 
   1  -5  10      119.96      132.10     33.48 o 
   2  -5  10      273.73      446.34     33.45 o 
   3  -5  10       18.35       17.10     30.86 o 
  -2  -4  10       18.99       30.38     42.51 o 
  -1  -4  10     1355.86     1190.54     45.23 o 
   0  -4  10       58.14       65.12     20.38 o 
   1  -4  10      459.80      638.68     42.99 o 
   2  -4  10      166.07      252.20     50.11 o 
   3  -4  10       39.87       55.78     34.19 o 
  -3  -3  10       41.34       11.27     56.57 o 
  -2  -3  10     2627.02     2027.57    109.34 o 
  -1  -3  10       17.83       22.68     21.06 o 
   0  -3  10     1480.76     1670.92     57.88 o 
   1  -3  10      298.45      387.42     69.97 o 
   2  -3  10       28.32       53.97     37.14 o 
   3  -3  10       32.14       70.33     48.73 o 
  -3  -2  10      659.08      491.52     84.46 o 
  -2  -2  10       87.30       99.09     34.06 o 
  -1  -2  10     1353.11     1837.83     65.41 o 
   0  -2  10       68.83       56.42     18.90 o 
   1  -2  10        0.51        7.85     23.44 o 
   2  -2  10      195.88      315.63    122.69 o 
   3  -2  10        1.58      -15.57     60.41 o 
  -2  -1  10      712.71      840.86     69.63 o 
  -1  -1  10      781.62     1012.53     47.93 o 
   0  -1  10       86.81       89.33     21.62 o 
   1  -1  10      193.04      238.73     29.21 o 
   2  -1  10       89.07      112.57     42.00 o 
   3  -1  10       21.84       67.62     68.93 o 
  -2   0  10      124.89      203.63     49.71 o 
  -1   0  10        7.14       20.82     29.25 o 
   0   0  10      482.13      523.83     30.27 o 
   1   0  10       81.92       86.14     25.23 o 
   2   0  10      391.68      565.59    145.78 o 
   3   0  10       16.77       10.68     70.06 o 
  -2   1  10      242.41      443.99     61.79 o 
  -1   1  10     1075.38     1790.22    126.23 o 
   0   1  10      490.43      455.33     29.60 o 
   1   1  10      281.51      224.72     29.48 o 
   2   1  10       68.70       96.10     55.58 o 
   3   1  10        6.64       13.91     72.09 o 
  -2   2  10      496.52      893.09     80.83 o 
  -1   2  10      681.97      992.88     63.14 o 
   0   2  10      115.62      110.14     26.70 o 
   1   2  10       56.13       21.76     26.94 o 
   2   2  10        9.63       31.27     53.49 o 
   3   2  10        0.50      -40.99     70.60 o 
  -2   3  10      130.50      238.12     72.11 o 
  -1   3  10       25.23       41.40     37.72 o 
   0   3  10       41.94       33.64     29.56 o 
   1   3  10      122.70       95.42     28.23 o 
   2   3  10        4.33       -7.27     53.18 o 
   3   3  10       23.32       36.34     71.06 o 
  -1   4  10      175.45      210.10     53.69 o 
   0   4  10      332.48      297.15     38.65 o 
   1   4  10        9.08        5.93     31.83 o 
   2   4  10       54.47      103.91     58.53 o 
  -1   5  10      633.52      822.46     80.06 o 
   0   5  10        3.47      -18.03     36.42 o 
   1   5  10       43.64       30.28     53.29 o 
   2   5  10        8.58       -8.37     59.31 o 
  -1   6  10       50.79       33.73     68.77 o 
   0   6  10        3.38      -21.90     40.68 o 
   1   6  10       11.98      -23.32     57.04 o 
   2   6  10        1.50       11.26     63.27 o 
   0   7  10       15.80       -6.98     46.73 o 
   1   7  10       14.06        6.96     63.96 o 
   0   8  10        6.39       -2.62     81.18 o 
   1   8  10       20.92       -8.03     70.06 o 
   0   9  10        2.23      -12.02     96.47 o 
  -1 -15  11        2.22       -3.01     71.14 o 
   0 -15  11       73.88      131.62     58.19 o 
   1 -15  11        1.90        9.52     39.43 o 
  -2 -14  11       24.74       36.54     52.27 o 
  -1 -14  11       71.06      156.60     56.94 o 
   0 -14  11       15.06        3.63     50.26 o 
   1 -14  11      113.73      121.76     40.40 o 
   2 -14  11        8.82       19.19     45.95 o 
  -2 -13  11      156.04      544.11    113.17 o 
  -1 -13  11        7.29       10.47     39.98 o 
   0 -13  11       35.39       45.70     45.63 o 
   1 -13  11       11.36        6.21     34.73 o 
   2 -13  11        0.30        5.56     41.04 o 
  -2 -12  11       57.26       58.43     64.37 o 
  -1 -12  11       26.07       61.80     86.15 o 
   0 -12  11       23.40       38.38     41.18 o 
   1 -12  11       63.70       42.33     30.96 o 
   2 -12  11       18.43       35.34     37.23 o 
  -3 -11  11        7.63        2.34     25.59 o 
  -2 -11  11        6.24        3.72     56.55 o 
  -1 -11  11      117.32      286.20     62.52 o 
   0 -11  11       23.11        2.91     35.01 o 
   1 -11  11      127.72       86.62     31.33 o 
   2 -11  11       32.49       33.86     50.50 o 
   3 -11  11       24.83        9.23     46.40 o 
  -3 -10  11        1.64        5.48     24.01 o 
  -1 -10  11        0.36       29.17     63.34 o 
   0 -10  11      445.75      308.72     51.82 o 
   1 -10  11       56.36       30.21     29.44 o 
   2 -10  11        2.15       10.57     33.00 o 
   3 -10  11       23.51       34.72     44.39 o 
  -3  -9  11      126.46       59.97     27.68 o 
  -1  -9  11      765.28      758.21     58.03 o 
   0  -9  11        8.50       22.66     34.89 o 
   1  -9  11       13.20       11.48     23.10 o 
   2  -9  11      302.45      784.06     71.39 o 
   3  -9  11        0.07       -5.44     73.60 o 
  -1  -8  11      170.99      165.22     41.97 o 
   0  -8  11        9.13        4.09     20.31 o 
   1  -8  11       45.01       41.36     22.27 o 
   2  -8  11      159.03       56.23     51.54 o 
   3  -8  11        7.29      -27.55     78.15 o 
  -2  -7  11      232.40      300.80     48.02 o 
  -1  -7  11      416.35      364.86     37.63 o 
   0  -7  11      400.43      425.71     64.96 o 
   2  -7  11      132.00       47.98     52.15 o 
   3  -7  11       66.74       24.32     80.80 o 
  -2  -6  11      171.23      155.89     36.76 o 
  -1  -6  11      841.71      864.42     38.91 o 
   0  -6  11      310.69      333.64     33.11 o 
   1  -6  11      154.58      157.58     73.19 o 
   2  -6  11      108.62      182.55     70.10 o 
   3  -6  11        9.74       -7.51     86.38 o 
  -2  -5  11       66.44       55.34     38.90 o 
  -1  -5  11     1534.81     1307.87     49.52 o 
   0  -5  11      274.13      368.75     29.47 o 
   1  -5  11       89.80       81.81     29.95 o 
   2  -5  11        3.53       25.54     33.52 o 
   3  -5  11        1.98        2.96     84.59 o 
  -3  -4  11       93.11       57.41     50.55 o 
  -2  -4  11      574.56      409.50     60.49 o 
  -1  -4  11      115.96      132.49     31.58 o 
   0  -4  11        7.59        8.06     20.83 o 
   1  -4  11      497.84      451.07     38.83 o 
   2  -4  11        8.13        1.01     34.45 o 
   3  -4  11       55.62       77.14    132.54 o 
  -3  -3  11       15.63        8.20     62.96 o 
  -2  -3  11      459.03      490.05     71.49 o 
  -1  -3  11       58.07       51.38     23.92 o 
   0  -3  11     1959.74     2446.70     79.48 o 
   1  -3  11       49.58       50.39     26.54 o 
   2  -3  11       58.92      100.72     68.48 o 
   3  -3  11       12.32        9.20     56.18 o 
  -3  -2  11      643.10      441.44     93.56 o 
  -2  -2  11        8.20       13.81     36.62 o 
  -1  -2  11     3657.85     4717.03    143.46 o 
   0  -2  11        5.34       -2.52     19.82 o 
   1  -2  11      173.28      210.28     45.02 o 
   2  -2  11       64.25      113.57     43.45 o 
   3  -2  11        2.62       -6.27     64.72 o 
  -3  -1  11        1.42       11.37     97.85 o 
  -2  -1  11     1520.28     1978.39     91.98 o 
  -1  -1  11      243.60      323.75     36.58 o 
   0  -1  11      695.44      748.31     39.80 o 
   1  -1  11       12.66        8.78     25.66 o 
   2  -1  11        0.74      -12.85     42.86 o 
   3  -1  11       21.12       16.71     73.64 o 
  -2   0  11       57.65       91.11     48.47 o 
  -1   0  11      204.18      276.87     95.62 o 
   0   0  11      504.57      498.43     38.45 o 
   1   0  11      263.86      245.37     32.24 o 
   2   0  11       19.44       31.17     43.99 o 
   3   0  11        6.47        8.82     79.77 o 
  -2   1  11      261.56      367.13     60.25 o 
  -1   1  11      255.69      489.13    179.02 o 
   0   1  11       28.41       43.70     26.71 o 
   1   1  11      110.04      101.83     30.16 o 
   2   1  11        0.70       -2.20     56.38 o 
   3   1  11       42.22       60.25     79.99 o 
  -2   2  11       28.99       94.35     67.10 o 
  -1   2  11      338.40      574.46    165.85 o 
   0   2  11      244.93      203.56     32.20 o 
   1   2  11       36.63       24.64     30.07 o 
   2   2  11       28.95       41.27     60.73 o 
   3   2  11        0.48       22.97     78.46 o 
  -2   3  11      133.86      260.35     83.69 o 
  -1   3  11      697.86      985.35     59.00 o 
   0   3  11      166.29      137.07     43.51 o 
   1   3  11       44.39       60.19     32.24 o 
   2   3  11        1.70       28.83     61.24 o 
  -1   4  11       38.57       64.89     43.64 o 
   0   4  11       51.19       46.36     35.69 o 
   1   4  11        0.56        4.62     54.73 o 
   2   4  11       29.64       51.81     60.94 o 
  -1   5  11      271.20      344.55     53.29 o 
   0   5  11      205.78      180.21     43.65 o 
   1   5  11       87.69       66.78     59.03 o 
   2   5  11        6.84       -3.65     66.72 o 
  -1   6  11      285.77      266.92     55.19 o 
   0   6  11      128.22       82.80     46.99 o 
   1   6  11        0.44       30.65     64.20 o 
  -1   7  11       78.29       86.86     70.84 o 
   0   7  11       10.18       17.91     75.57 o 
   1   7  11        3.59      -21.35     68.50 o 
  -1   8  11        3.57       18.60     69.74 o 
   0   8  11        3.30        7.92     89.79 o 
  -1 -15  12       18.37        7.54     70.27 o 
   1 -15  12        0.66      -10.54     93.75 o 
  -1 -14  12       21.78       38.89     50.84 o 
   0 -14  12       15.61       34.93    126.13 o 
   1 -14  12       98.99       95.35     73.61 o 
   2 -14  12        1.92      -18.39     64.03 o 
  -2 -13  12        1.21        3.03     26.90 o 
   0 -13  12      205.41      306.93    102.65 o 
   1 -13  12       22.38       16.05     53.77 o 
   2 -13  12       75.59       -0.07     54.03 o 
   0 -12  12        9.29       29.21     69.68 o 
   1 -12  12       16.27       23.63     49.98 o 
   2 -12  12        1.29       30.72     50.46 o 
  -3 -11  12       31.36       11.23     24.70 o 
  -1 -11  12       51.82       61.36     83.62 o 
   0 -11  12        8.53        6.65     52.42 o 
   1 -11  12       12.97        3.93     47.02 o 
   2 -11  12        5.66       -4.31     43.74 o 
  -3 -10  12        6.85       -2.24     23.94 o 
  -1 -10  12        7.46       43.74     56.42 o 
   0 -10  12      280.14      231.74     49.90 o 
   1 -10  12       51.18       19.63     26.62 o 
   2 -10  12       16.19       -1.79     37.44 o 
   3 -10  12       10.11       -8.68     78.15 o 
  -1  -9  12      774.74      637.38     54.39 o 
   0  -9  12        0.51       12.19     36.78 o 
   1  -9  12      203.81      173.52     79.03 o 
   2  -9  12        2.73      -10.61     50.32 o 
   3  -9  12        3.21       10.85     80.97 o 
  -2  -8  12      684.93      627.96     55.76 o 
  -1  -8  12        2.40        8.61     38.92 o 
   0  -8  12      820.75      434.88     38.32 o 
   1  -8  12        8.25        3.98     23.32 o 
   2  -8  12       34.19       12.33     55.60 o 
   3  -8  12       35.54       -0.90     82.23 o 
  -2  -7  12        4.33        1.93     40.81 o 
  -1  -7  12      478.78      399.42     41.37 o 
   0  -7  12      276.89      282.48     72.37 o 
   1  -7  12       28.92       11.77     25.64 o 
   2  -7  12       13.61       16.40     30.62 o 
   3  -7  12       23.39      -16.60     85.01 o 
  -2  -6  12      569.55      449.23     50.65 o 
  -1  -6  12      452.74      538.02     71.29 o 
   0  -6  12      186.02      219.00     27.40 o 
   1  -6  12      324.78      176.89     40.87 o 
   2  -6  12      183.86      190.15     81.81 o 
   3  -6  12       36.39       10.54     84.05 o 
  -2  -5  12       30.33       51.98     43.99 o 
  -1  -5  12      512.45      457.02     49.70 o 
   0  -5  12      957.65     1277.98    183.06 o 
   1  -5  12      106.42      102.70     33.18 o 
   2  -5  12       22.61       51.32     37.98 o 
   3  -5  12        1.34       25.42    131.05 o 
  -3  -4  12      162.62       97.67     60.54 o 
  -2  -4  12      217.73      178.67     55.60 o 
  -1  -4  12      481.43      489.69     33.61 o 
   0  -4  12      630.04      640.22     35.37 o 
   1  -4  12       83.47       83.25     28.52 o 
   2  -4  12       15.52        4.91     39.18 o 
   3  -4  12        0.39       -1.96    140.93 o 
  -3  -3  12       44.88        9.58     72.38 o 
  -2  -3  12      107.97      106.96     38.14 o 
  -1  -3  12      197.17      215.63     31.60 o 
   0  -3  12       29.07       34.48     24.35 o 
   1  -3  12       10.43        7.51     28.35 o 
   2  -3  12      121.99      208.46    148.01 o 
   3  -3  12        0.31        6.34     63.61 o 
  -3  -2  12      183.75      152.81     97.51 o 
  -2  -2  12       13.62       15.64     40.58 o 
  -1  -2  12      724.57      881.07     49.83 o 
   0  -2  12      598.57      582.99     34.58 o 
   1  -2  12     1064.49      949.59     57.88 o 
   2  -2  12       23.62       51.60     46.58 o 
   3  -2  12        5.09       34.13     71.85 o 
  -3  -1  12       35.35       34.72    110.99 o 
  -2  -1  12     1448.34     2024.77    104.94 o 
  -1  -1  12      162.49      258.90     62.12 o 
   0  -1  12     1866.69     2077.48     76.44 o 
   1  -1  12        1.51        3.29     27.95 o 
   2  -1  12        2.45       -5.57     46.40 o 
   3  -1  12        9.33       20.22     78.98 o 
  -3   0  12      215.52       89.07    128.42 o 
  -2   0  12       46.47       54.27     52.42 o 
  -1   0  12     1742.51     2500.93    268.55 o 
   0   0  12      118.15      143.94     29.92 o 
   1   0  12      209.99      209.18     33.88 o 
   2   0  12        9.04       18.21     46.33 o 
   3   0  12        0.01       17.36     87.24 o 
  -2   1  12      305.45      407.11     66.12 o 
  -1   1  12        5.39        2.32     38.18 o 
   0   1  12       21.94       26.54     28.94 o 
   1   1  12      133.95      124.95     34.25 o 
   2   1  12       64.00       87.69     66.43 o 
   3   1  12        4.62        0.69     87.48 o 
  -2   2  12       73.56       81.69     61.85 o 
  -1   2  12      139.73      168.89     60.93 o 
   0   2  12      260.24      244.75     36.60 o 
   1   2  12       12.58        8.60     33.81 o 
   2   2  12       37.07       65.69     67.52 o 
  -2   3  12       62.13      117.97     86.79 o 
  -1   3  12        6.79       23.57     44.26 o 
   0   3  12      104.44       67.30     35.71 o 
   1   3  12       48.26       32.43     36.02 o 
   2   3  12        3.91       14.78     65.54 o 
  -1   4  12       29.80       19.46     46.30 o 
   0   4  12      300.92      209.72     65.42 o 
   1   4  12       26.38        6.41     58.11 o 
   2   4  12        3.59       -9.09     66.09 o 
  -1   5  12        1.74       10.94     49.44 o 
   0   5  12        5.02       12.73     43.57 o 
   1   5  12       14.09        8.85     65.13 o 
  -1   6  12       70.76       52.23     54.51 o 
   0   6  12       86.45       61.39     51.14 o 
   1   6  12       70.81       51.82     72.15 o 
  -1   7  12       82.22       56.89     75.08 o 
   0   7  12      113.27       59.27     81.30 o 
   0 -14  13       28.56        4.89     92.59 o 
   1 -14  13       12.67       28.04     66.89 o 
  -2 -13  13       21.61       17.33     24.56 o 
   0 -13  13       19.70       31.31     89.59 o 
   1 -13  13       39.71        5.37     44.16 o 
   2 -13  13       37.30       18.29     56.53 o 
   0 -12  13      370.80      334.16     76.08 o 
   1 -12  13      124.83       49.73     54.84 o 
   2 -12  13       30.81        9.09     48.02 o 
  -1 -11  13      181.13      271.63     82.30 o 
   0 -11  13      374.82      277.34     61.59 o 
   1 -11  13       54.83       19.19     48.82 o 
   2 -11  13       18.83        3.58     46.78 o 
  -1 -10  13      242.47      249.56     61.67 o 
   0 -10  13       39.71       54.98     45.10 o 
   1 -10  13       10.57       11.94     26.66 o 
   2 -10  13       36.99       -6.34     57.60 o 
  -1  -9  13        0.52       16.02     45.70 o 
   0  -9  13       37.25       40.70     25.90 o 
   1  -9  13      303.81      295.05    135.10 o 
   2  -9  13       53.64       -0.72     59.50 o 
   3  -9  13        1.02        2.14     88.45 o 
  -2  -8  13       30.04       13.06     47.95 o 
  -1  -8  13        3.39        6.51     41.23 o 
   1  -8  13       21.73        2.60     26.35 o 
   2  -8  13       35.77        3.93     59.94 o 
   3  -8  13        7.84      -25.90     85.35 o 
  -2  -7  13       14.70        6.06     43.99 o 
  -1  -7  13     1471.80     1240.60    183.65 o 
   0  -7  13       58.90       49.29     24.68 o 
   1  -7  13      434.30      593.98     58.17 o 
   2  -7  13       14.49       33.36     31.17 o 
   3  -7  13        8.13        4.10     85.87 o 
  -2  -6  13      250.93      212.39     45.85 o 
  -1  -6  13        1.37        8.19     25.06 o 
   0  -6  13       78.21       82.46     26.69 o 
   1  -6  13      129.22      106.62     46.93 o 
   2  -6  13       34.56       33.77     35.27 o 
   3  -6  13        4.88       54.66    126.99 o 
  -2  -5  13      297.65      276.30     58.01 o 
  -1  -5  13      509.62      423.95     34.17 o 
   0  -5  13      396.22      437.73     51.36 o 
   1  -5  13       36.32       26.63     27.58 o 
   2  -5  13      112.65      216.15    109.01 o 
   3  -5  13       22.54       53.73    136.89 o 
  -3  -4  13       11.99       15.33     67.54 o 
  -2  -4  13      247.91      260.00     66.96 o 
  -1  -4  13       35.23       35.14     28.62 o 
   0  -4  13      337.21      371.99     34.37 o 
   1  -4  13      389.94      258.03     45.83 o 
   2  -4  13        8.06       20.13     42.79 o 
   3  -4  13        2.56        7.51    159.60 o 
  -3  -3  13        7.15      -21.11     77.67 o 
  -2  -3  13      543.89      639.46     56.87 o 
  -1  -3  13      400.16      417.78     50.67 o 
   0  -3  13      519.35      627.45     37.76 o 
   1  -3  13       74.72       80.52     32.79 o 
   2  -3  13        2.38        3.25     45.00 o 
   3  -3  13        1.04       19.77     72.46 o 
  -3  -2  13      328.39      268.52    112.04 o 
  -2  -2  13        2.89       20.40     46.00 o 
  -1  -2  13        3.35       -7.51     33.01 o 
   0  -2  13       15.87       17.95     26.63 o 
   1  -2  13        0.43       -3.49     30.83 o 
   2  -2  13        3.57       -4.00     47.47 o 
   3  -2  13        7.40       33.37     82.18 o 
  -3  -1  13       35.41       42.27    126.53 o 
  -2  -1  13       61.00       67.18     52.89 o 
  -1  -1  13        9.06        5.38     37.47 o 
   0  -1  13      468.16      439.74     33.59 o 
   1  -1  13      417.22      343.04    107.96 o 
   2  -1  13      162.17      283.75     95.99 o 
   3  -1  13        6.59       11.88     86.93 o 
  -3   0  13        1.90       76.91    137.28 o 
  -2   0  13       43.50       54.57     57.24 o 
  -1   0  13     1015.35     1415.04    214.28 o 
   0   0  13      383.25      348.04     41.82 o 
   1   0  13      277.73      241.36     37.23 o 
   2   0  13        4.18       20.56     69.64 o 
  -3   1  13      382.20      212.53    143.44 o 
  -2   1  13      356.45      483.83    103.27 o 
  -1   1  13      121.66      169.50     73.61 o 
   0   1  13      626.32      498.67     75.06 o 
   1   1  13       30.72       38.84     35.07 o 
   2   1  13       18.54       30.24     70.82 o 
  -3   2  13       12.73      -33.00    132.54 o 
  -2   2  13       26.92       37.38     64.03 o 
  -1   2  13      145.82      199.49     47.20 o 
   0   2  13        5.08       15.13     34.95 o 
   1   2  13        0.32        4.03     37.40 o 
   2   2  13        6.04      -14.47     72.19 o 
  -2   3  13      167.02      130.83    103.18 o 
  -1   3  13       83.78       72.19     46.50 o 
   0   3  13        9.50       -1.90     37.48 o 
   1   3  13       50.36       40.80     39.81 o 
   2   3  13        0.13      -21.35     70.78 o 
  -2   4  13       24.03       26.21     87.08 o 
  -1   4  13       56.31       69.01     51.64 o 
   0   4  13        2.03        4.87     42.68 o 
   1   4  13        5.44        2.14     62.17 o 
  -2   5  13       41.34       33.35     82.19 o 
  -1   5  13      217.99      190.51     58.06 o 
   0   5  13        3.13        9.70     46.91 o 
   1   5  13       39.04       18.84     72.13 o 
  -1   6  13       69.71       60.36     86.76 o 
   0   6  13       16.30      -14.66     54.42 o 
   0 -14  14        1.26       -7.06    114.41 o 
   1 -14  14       84.77       34.73     63.30 o 
   0 -13  14      109.31       45.97     85.74 o 
   1 -13  14       10.04        0.90     62.51 o 
   0 -12  14       70.24       73.11     67.88 o 
   1 -12  14       10.32       -8.96     57.14 o 
   2 -12  14       21.12        4.79     51.36 o 
  -1 -11  14      104.93      207.36     75.02 o 
   0 -11  14       39.96       36.62     53.05 o 
   1 -11  14      189.02       33.58     52.27 o 
   2 -11  14       13.95        7.99     62.03 o 
  -1 -10  14       58.93       67.60     55.68 o 
   0 -10  14      240.38      137.83     50.67 o 
   1 -10  14       79.84       52.24     33.41 o 
   2 -10  14       35.38       10.78     64.76 o 
  -1  -9  14      186.32      132.89     51.10 o 
   0  -9  14       77.59      112.53     43.30 o 
   1  -9  14       20.19        5.28     27.13 o 
   2  -9  14        4.52       27.93     64.58 o 
  -2  -8  14      132.82      113.06     53.43 o 
  -1  -8  14       36.84       33.45     44.72 o 
   0  -8  14       47.58       49.39     26.91 o 
   1  -8  14       44.26       41.25     30.11 o 
  -2  -7  14       59.62       70.32     50.51 o 
  -1  -7  14      157.85      187.80     32.43 o 
   0  -7  14       11.38       -5.20     26.39 o 
   1  -7  14      257.61      299.77    167.33 o 
   2  -7  14       31.79       33.70     34.37 o 
   3  -7  14        0.19       -3.48    125.13 o 
  -2  -6  14      275.40      238.15     53.23 o 
  -1  -6  14       74.40       63.99     30.35 o 
   0  -6  14     1176.66      869.84     54.99 o 
   1  -6  14       38.62       16.56     28.09 o 
   2  -6  14       80.73       94.12     40.16 o 
   3  -6  14        2.71       16.43    136.08 o 
  -3  -5  14       67.72       45.24     60.23 o 
  -2  -5  14      189.91      160.61     61.58 o 
  -1  -5  14      476.89      534.60     84.32 o 
   0  -5  14        6.19        1.66     27.22 o 
   1  -5  14        5.16       -7.10     29.02 o 
   2  -5  14       25.08       43.97     44.07 o 
   3  -5  14        4.58       -3.62    155.75 o 
  -3  -4  14       20.36       -0.14     78.81 o 
  -2  -4  14      590.07      501.87     50.86 o 
  -1  -4  14      607.73      612.12     40.39 o 
   0  -4  14       83.76       91.83     30.64 o 
   1  -4  14      185.02      206.01     84.10 o 
   2  -4  14        8.03       20.81     47.99 o 
  -3  -3  14       36.88      -15.33     97.11 o 
  -2  -3  14       27.56       36.65     46.72 o 
  -1  -3  14      131.59      150.88     37.73 o 
   0  -3  14       59.20       43.06     29.54 o 
   1  -3  14       84.20       97.75     34.99 o 
   2  -3  14       70.66      158.11     80.71 o 
  -3  -2  14      188.40      125.56    121.36 o 
  -2  -2  14        8.27       20.31     52.12 o 
  -1  -2  14      611.15      728.70     49.85 o 
   0  -2  14      331.74      267.41     35.21 o 
   1  -2  14      133.62      128.56     35.81 o 
   2  -2  14        4.52       -1.42     50.37 o 
  -3  -1  14        5.03      -10.71    143.73 o 
  -2  -1  14      600.53      826.82    182.17 o 
  -1  -1  14       66.60      129.97     43.78 o 
   0  -1  14       46.88       28.54     30.36 o 
   1  -1  14       18.41        4.24     33.88 o 
   2  -1  14        9.54       -0.28     49.76 o 
  -3   0  14       73.12       50.51    153.70 o 
  -2   0  14       59.87       69.38     62.28 o 
  -1   0  14       35.21       42.36     43.83 o 
   0   0  14        7.07        8.65     32.05 o 
   1   0  14      213.19      187.53     38.40 o 
   2   0  14       62.49      117.11     81.45 o 
  -3   1  14        3.38       39.26    148.17 o 
  -2   1  14        9.00        7.84     65.22 o 
  -1   1  14       53.65       84.08     66.17 o 
   0   1  14      382.34      341.76     55.15 o 
   1   1  14      131.84      101.41     39.59 o 
   2   1  14        8.42      -13.33     78.29 o 
  -2   2  14      523.02      912.24     89.02 o 
  -1   2  14      214.86      189.73     49.97 o 
   0   2  14       59.32       38.87     37.83 o 
   1   2  14       70.91       67.18     41.99 o 
   2   2  14        2.01        4.79     78.60 o 
  -2   3  14        2.78      -39.37    110.70 o 
  -1   3  14       17.06       52.94     50.36 o 
   0   3  14       42.43       29.97     41.02 o 
   1   3  14        0.21       -1.03     65.89 o 
  -2   4  14        7.64       10.57     95.30 o 
  -1   4  14       48.58       44.73     55.11 o 
   0   4  14       29.67       27.31     46.57 o 
   1   4  14        1.21       21.56     72.64 o 
  -1   5  14       37.58       55.86     60.22 o 
   0   5  14        7.69        7.66     52.09 o 
   0 -14  15        1.18       -5.65    109.45 o 
   0 -13  15      147.85       91.45     85.83 o 
   1 -13  15        0.20       -4.34     67.16 o 
  -1 -12  15      128.60      178.77     92.40 o 
   0 -12  15        7.81       27.07     67.37 o 
   1 -12  15       19.59      -26.63     60.35 o 
  -1 -11  15       34.96        2.58     64.49 o 
   0 -11  15       32.66        2.17     54.88 o 
   1 -11  15       92.31       11.23     55.03 o 
   2 -11  15        5.64      -10.30     67.89 o 
  -1 -10  15       54.84       16.19     57.05 o 
   0 -10  15      142.24      164.35     55.20 o 
   1 -10  15       39.88       25.55     30.45 o 
   2 -10  15       54.12      -15.92     71.49 o 
  -1  -9  15      548.90      395.06     61.85 o 
   0  -9  15      104.44       75.71     36.51 o 
   1  -9  15       98.68       82.98     41.80 o 
   2  -9  15        6.94       -3.41     70.57 o 
  -2  -8  15      510.31      424.62     66.18 o 
  -1  -8  15       17.00       32.79     46.57 o 
   0  -8  15      131.54      143.90     71.56 o 
   1  -8  15        4.85        4.96     32.79 o 
   2  -8  15        0.25        6.96     71.71 o 
  -2  -7  15      102.81      107.45     58.24 o 
  -1  -7  15      131.92      106.43     32.94 o 
   0  -7  15       26.15       31.69     29.63 o 
   1  -7  15       98.70       60.46     34.64 o 
   2  -7  15       15.97       11.16     37.92 o 
  -2  -6  15       13.22       20.25     50.60 o 
  -1  -6  15      117.96      174.54     35.82 o 
   0  -6  15      203.26      191.69     38.28 o 
   1  -6  15       39.42       27.22     30.75 o 
   2  -6  15       34.64       44.59     42.40 o 
  -3  -5  15      170.70      109.59     68.32 o 
  -2  -5  15      576.44      434.43     78.55 o 
  -1  -5  15      260.18      263.42     38.35 o 
   0  -5  15       87.16      124.24     47.47 o 
   1  -5  15      277.54      535.57     69.86 o 
   2  -5  15        6.35        2.72     46.41 o 
  -3  -4  15      225.41      137.14     89.10 o 
  -2  -4  15       13.79       19.64     44.06 o 
  -1  -4  15      329.71      335.45     88.32 o 
   0  -4  15      403.84      420.41    136.34 o 
   1  -4  15       12.28       15.09     34.70 o 
   2  -4  15        0.87      -11.27     51.97 o 
  -3  -3  15      174.02      121.72    117.52 o 
  -2  -3  15       37.72       75.56     51.67 o 
  -1  -3  15      750.34      755.21     50.62 o 
   0  -3  15      283.58      212.10     35.99 o 
   1  -3  15        1.77       -8.19     35.47 o 
   2  -3  15       43.02       77.99     55.89 o 
  -3  -2  15       14.34       57.69    133.13 o 
  -2  -2  15      112.35      134.24     92.41 o 
  -1  -2  15       52.90       58.31     40.90 o 
   0  -2  15       57.25       57.68     33.67 o 
   1  -2  15        4.48       -6.17     36.65 o 
   2  -2  15        7.81       18.39     54.90 o 
  -3  -1  15       15.17       15.78    154.72 o 
  -2  -1  15      377.73      570.05    169.07 o 
  -1  -1  15       11.42       -3.58     42.71 o 
   0  -1  15      240.77      185.37     36.65 o 
   1  -1  15       66.92       68.24     38.46 o 
   2  -1  15       16.89       32.86     77.64 o 
  -2   0  15       34.86       34.88     64.88 o 
  -1   0  15      475.04      588.84    112.18 o 
   0   0  15       88.08       43.83     34.14 o 
   1   0  15       25.58       16.16     39.08 o 
   2   0  15        0.67        1.69     83.31 o 
  -2   1  15       15.85       38.44     70.44 o 
  -1   1  15       17.25       20.07     45.67 o 
   0   1  15       77.99       57.64     39.31 o 
   1   1  15       39.27       51.41     41.81 o 
  -2   2  15       23.97       27.44     76.19 o 
  -1   2  15        7.60       29.23     51.85 o 
   0   2  15       60.83       48.46     41.11 o 
   1   2  15       87.84       87.51     45.89 o 
  -2   3  15       65.70      113.83    124.13 o 
  -1   3  15      266.71      311.17     69.45 o 
   0   3  15       36.05       13.01     45.34 o 
   1   3  15       18.29        6.06     70.23 o 
  -1   4  15        3.28       32.18     59.74 o 
   0   4  15        1.61        0.65     50.58 o 
   0 -13  16       22.32       31.59     83.46 o 
  -1 -12  16      191.76      157.25     90.09 o 
   0 -12  16       48.30       62.77     69.97 o 
   1 -12  16      133.36        0.65     64.35 o 
  -1 -11  16      103.12      137.81     67.41 o 
   0 -11  16      132.76       96.51     59.15 o 
   1 -11  16        3.09        5.89     58.24 o 
  -1 -10  16      178.11      127.15     61.57 o 
   0 -10  16       51.65       33.56     33.66 o 
   1 -10  16       12.30        9.00     31.93 o 
   2 -10  16       35.48       10.95     77.75 o 
  -2  -9  16      112.36       57.52     62.10 o 
  -1  -9  16       40.15       24.15     53.64 o 
   0  -9  16       94.96       56.44     33.03 o 
   1  -9  16      102.53       76.13     35.71 o 
   2  -9  16        5.14        5.72     77.05 o 
  -2  -8  16      221.53      184.93     65.00 o 
  -1  -8  16        4.14       -7.41     32.27 o 
   0  -8  16      458.72      491.97    238.45 o 
   1  -8  16       45.90       34.00     37.39 o 
   2  -8  16       26.37       46.54     77.40 o 
  -2  -7  16       13.99       13.95     60.86 o 
  -1  -7  16      644.07      570.77    181.78 o 
   0  -7  16        1.31       -5.41     32.23 o 
   1  -7  16       37.73       38.77     36.24 o 
   2  -7  16        0.81        4.03     41.85 o 
  -2  -6  16       68.08       50.30     61.98 o 
  -1  -6  16       48.42       39.80     35.42 o 
   0  -6  16       25.54       22.64     32.94 o 
   1  -6  16        5.14        8.58     33.60 o 
   2  -6  16       38.77       62.01     46.08 o 
  -2  -5  16       33.26        9.39     44.07 o 
  -1  -5  16       21.19        6.58     36.27 o 
   0  -5  16      110.19      109.68     35.96 o 
   1  -5  16      105.42       82.34     55.86 o 
   2  -5  16       24.77       22.37     50.78 o 
  -2  -4  16      303.88      348.58     58.44 o 
  -1  -4  16      501.44      449.47     61.89 o 
   0  -4  16       78.40       96.50     36.22 o 
   1  -4  16       25.67       15.25     36.94 o 
   2  -4  16       17.03       27.07     55.80 o 
  -2  -3  16      442.03      593.30     87.78 o 
  -1  -3  16        8.14        1.11     41.03 o 
   0  -3  16      127.99      104.60     36.08 o 
   1  -3  16       92.41       61.41     40.07 o 
   2  -3  16        7.49       23.51     60.39 o 
  -2  -2  16       82.56       84.01     83.20 o 
  -1  -2  16       26.94       23.91     44.69 o 
   0  -2  16      261.47      177.73     39.85 o 
   1  -2  16       10.57       -3.17     39.42 o 
   2  -2  16        0.29        0.64     60.32 o 
  -2  -1  16        5.12       46.94     65.49 o 
  -1  -1  16       70.19       82.52     49.16 o 
   0  -1  16       21.26       17.19     36.64 o 
   1  -1  16       13.01        7.77     40.34 o 
  -2   0  16        5.17       -1.85     70.10 o 
  -1   0  16      267.92      327.78     94.39 o 
   0   0  16        0.54        0.84     37.48 o 
   1   0  16       19.21        9.33     43.18 o 
  -2   1  16      294.61      392.31    122.80 o 
  -1   1  16       24.50       27.64     51.10 o 
   0   1  16       85.43       38.71     38.83 o 
   1   1  16       45.50       39.52     47.17 o 
  -1   2  16        0.96        6.48     53.95 o 
   0   2  16        0.71       -2.40     44.32 o 
  -1 -12  17        0.49        7.27     81.90 o 
   0 -12  17       33.91       13.02     67.96 o 
  -1 -11  17       53.73       29.21     68.76 o 
   0 -11  17      112.83       44.49     63.76 o 
   1 -11  17       38.80       21.50     63.59 o 
  -1 -10  17       89.90       81.15     62.23 o 
   0 -10  17      127.13      139.66     62.23 o 
   1 -10  17       49.98       33.07     34.87 o 
  -2  -9  17      194.63      170.52     69.23 o 
  -1  -9  17       10.72        3.13     56.00 o 
   0  -9  17       78.88       71.83     55.97 o 
   1  -9  17       18.57       -8.73     36.61 o 
  -2  -8  17       42.40        5.55     65.63 o 
  -1  -8  17      118.41      109.40     39.06 o 
   0  -8  17       53.70       13.42     34.70 o 
   1  -8  17       47.90       31.02     40.59 o 
  -2  -7  17        3.83      -21.60     68.26 o 
  -1  -7  17      306.11      287.43     60.53 o 
   0  -7  17        1.37       -1.76     35.05 o 
   1  -7  17      136.87      126.72     95.08 o 
  -2  -6  17      746.72      560.06     87.83 o 
  -1  -6  17       15.87       17.10     38.11 o 
   0  -6  17      399.99      354.62    149.21 o 
   1  -6  17        2.02       -7.60     35.69 o 
  -2  -5  17        0.71        8.02     46.77 o 
  -1  -5  17        9.11       -5.04     40.79 o 
   0  -5  17       10.32        1.95     35.38 o 
   1  -5  17        0.17       29.26     38.94 o 
  -2  -4  17       56.66       38.17     58.24 o 
  -1  -4  17      120.70      113.68     44.57 o 
   0  -4  17        3.45       15.30     37.49 o 
   1  -4  17       48.98       55.92     41.81 o 
  -2  -3  17       91.93      133.24     66.66 o 
  -1  -3  17      157.37      113.72     45.67 o 
   0  -3  17      228.41      184.32     41.12 o 
   1  -3  17       15.41        7.99     41.13 o 
  -2  -2  17       66.89       76.24     67.56 o 
  -1  -2  17      349.27      417.67     59.08 o 
   0  -2  17        2.22        8.58     39.91 o 
   1  -2  17        3.10       -4.66     42.29 o 
  -2  -1  17      177.03      266.28    101.83 o 
  -1  -1  17       22.47       11.04     51.28 o 
   0  -1  17        0.02       12.88     40.64 o 
   1  -1  17       29.11       33.72     44.39 o 
  -1   0  17        7.28       14.68     54.68 o 
   0   0  17        5.85        4.23     41.52 o 
  -1   1  17        4.56      -14.70     57.16 o 
   0   1  17      103.91       93.94     47.32 o 
   0 -11  18        5.77       19.29     66.54 o 
  -1 -10  18       34.84       39.58     66.21 o 
   0 -10  18       53.60       33.27     39.35 o 
  -1  -9  18      159.15       72.04     62.84 o 
   0  -9  18       67.51       62.70     38.71 o 
   1  -9  18       35.73       42.92     41.40 o 
  -1  -8  18      147.65      143.16     64.15 o 
   0  -8  18        9.85        8.15     37.73 o 
   1  -8  18       18.38        2.90     43.45 o 
  -1  -7  18        7.77       -9.81     41.63 o 
   0  -7  18       48.96       10.46     38.62 o 
   1  -7  18       36.52       29.38     42.30 o 
  -2  -6  18       20.74        3.65     85.77 o 
  -1  -6  18       21.42       13.43     41.75 o 
   0  -6  18      142.60       82.58     49.58 o 
   1  -6  18       11.51       -9.89     41.06 o 
  -2  -5  18      206.36      146.88     58.20 o 
  -1  -5  18      608.92      521.22     69.14 o 
   0  -5  18       17.53       25.33     39.22 o 
   1  -5  18      104.87       86.02     63.68 o 
  -1  -4  18       12.87       19.55     47.35 o 
   0  -4  18        3.35       -1.39     41.09 o 
   1  -4  18        1.87       17.76     44.73 o 
  -1  -3  18        3.21       -6.87     48.44 o 
   0  -3  18      121.70       74.06     42.57 o 
   1  -3  18        0.46        2.91     45.74 o 
  -1  -2  18      122.61       87.74     52.03 o 
   0  -2  18        8.56      -15.61     43.48 o 
  -1  -1  18        8.83        5.42     56.33 o 
   0  -1  18      137.56      134.03     47.82 o 
   0  -8  19       87.55       64.67     42.56 o 
  -1  -7  19      155.88      152.78     49.89 o 
   0  -7  19       47.21       51.07     43.45 o 
  -1  -6  19       93.81       41.11     47.92 o 
   0  -6  19        2.88      -14.38     44.12 o 
  -1  -5  19       43.10       57.74     50.56 o 
   0  -5  19       24.07        6.44     45.24 o 
                                                 
